# Supplementary material for: N,N′-Bis[4-(trifluoro­meth­yl)phen­yl]pyridine-2,6-dicarboxamide
Source: Acta Crystallogr Sect E Struct Rep Online. 2010 Jan 20;66(Pt 2):o405. doi: 10.1107/S1600536810001753 (PMC2979671; doi:10.1107/S1600536810001753)
Supplement: Supplementary file 1 [file e-66-0o405-sup1.cif]

##############################################################################
###                                                                        ###
###        Electronic paper (Acta Crystallographica Section E)             ###
###                                                                        ###
##############################################################################
#                                                                            #
# This CIF contains the data in a paper accepted for publication in Acta     #
# Crystallographica Section E. It conforms to the requirements of Notes      #
# for Authors for Section E, and has been peer reviewed under the auspices   #
# of the IUCr Commission on Journals.                                        #
#                                                                            #
# Full details of the Crystallographic Information File format               #
# are given in the paper "The Crystallographic Information File (CIF):       #
# a New Standard Archive File for Crystallography" by S. R. Hall, F. H.      #
# Allen and I. D. Brown [Acta Cryst. (1991), A47, 655-685].                  #
#                                                                            #
# The current version of the core CIF dictionary is obtainable from          #
# ftp://ftp.iucr.org/pub/cif_core.dic. The current version number is 2.4.    #
#                                                                            #
# Software is freely available for graphical display of the structure(s) in  #
# this CIF.  For information consult the CIF home page http://www.iucr.org/  #
# cif/home.html                                                              #
#                                                                            #
# This file may be used for bona fide research purposes within the           #
# scientific community so long as proper attribution is given to the journal # 
# article from which it was obtained.                                        #
#                                                                            #
##############################################################################
                                             
data_global
_audit_creation_method     SHELXL-97
_journal_data_validation_number     ?
_journal_date_recd_electronic     2009-11-28
_journal_date_accepted     2010-01-14
_journal_name_full     'Acta Crystallographica, Section E'
_journal_year     2010
_journal_volume     66
_journal_issue      2
_journal_page_first     o405
_journal_page_last     o405
_journal_paper_category     QO
_journal_coeditor_code     CV2671
_publ_contact_author_name     'Dr. Hao Peng'
_publ_contact_author_address
;
 Key Laboratory of Pesticide and Chemical Biology,
 College of Chemistry,
 Central China Normal University,
 Wuhan 430079
 People's Republic of China.
;
_publ_contact_author_email     penghao@mail.ccnu.edu.cn
_publ_contact_author_fax     ?
_publ_contact_author_phone     '0086-027-67867958'
_publ_section_title
;
<i>N</i>,<i>N</i>'-Bis[4-(trifluoromethyl)phenyl]pyridine-2,6-dicarboxamide
;
loop_
    _publ_author_name
    _publ_author_footnote
    _publ_author_address
    'Chen, Le' .
;
 Key Laboratory of Pesticide and Chemical Biology
 College of Chemistry,
 Central China Normal University,
 Wuhan 430079
 People's Republic of China.
;
    'He, Hongwu' .
;
 Key Laboratory of Pesticide and Chemical Biology
 College of Chemistry,
 Central China Normal University,
 Wuhan 430079
 People's Republic of China.
;
    'Peng, Hao' .
;
 Key Laboratory of Pesticide and Chemical Biology
 College of Chemistry,
 Central China Normal University,
 Wuhan 430079
 People's Republic of China.
;
data_I
_chemical_name_systematic
;
<i>N</i>,<i>N</i>'-Bis[4-(trifluoromethyl)phenyl]pyridine-2,6-dicarboxamide
;
_chemical_name_common     ?
_chemical_formula_moiety     'C21 H13 F6 N3 O2'
_chemical_formula_sum     'C21 H13 F6 N3 O2'
_chemical_formula_structural     ?
_chemical_formula_analytical     ?
_chemical_formula_iupac     'C21 H13 F6 N3 O2'
_chemical_formula_weight     453.34
_chemical_melting_point     ?
_symmetry_cell_setting     monoclinic
_symmetry_space_group_name_H-M     'P 21/c'
_symmetry_space_group_name_Hall     '-P 2ybc'
loop_
    _symmetry_equiv_pos_as_xyz
    'x, y, z'
    '-x, y+1/2, -z+1/2'
    '-x, -y, -z'
    'x, -y-1/2, z-1/2'
_cell_length_a     9.8308(10)
_cell_length_b     23.787(3)
_cell_length_c     8.9577(10)
_cell_angle_alpha     90.00
_cell_angle_beta     109.474(2)
_cell_angle_gamma     90.00
_cell_volume     1974.8(4)
_cell_formula_units_Z     4
_cell_measurement_reflns_used     3607
_cell_measurement_theta_min     2.36
_cell_measurement_theta_max     25.01
_cell_measurement_temperature     298(2)
_exptl_crystal_description     block
_exptl_crystal_colour     colourless
_exptl_crystal_size_max     0.20
_exptl_crystal_size_mid     0.12
_exptl_crystal_size_min     0.10
_exptl_crystal_size_rad     ?
_exptl_crystal_density_diffrn     1.525
_exptl_crystal_density_meas     ?
_exptl_crystal_density_method     'not measured'
_exptl_crystal_F_000     920
_exptl_absorpt_coefficient_mu     0.138
_exptl_absorpt_correction_type     none
_exptl_absorpt_process_details     ?
_exptl_absorpt_correction_T_min     ?
_exptl_absorpt_correction_T_max     ?
_exptl_special_details
;
;
_diffrn_ambient_temperature     298(2)
_diffrn_radiation_type     MoK\a
_diffrn_radiation_wavelength     0.71073
_diffrn_radiation_source     'fine-focus sealed tube'
_diffrn_radiation_monochromator     graphite
_diffrn_measurement_device_type     'Bruker SMART CCD area-detector'
_diffrn_measurement_method     'phi and omega scans'
_diffrn_detector_area_resol_mean     ?
_diffrn_reflns_number     12033
_diffrn_reflns_av_R_equivalents     0.0433
_diffrn_reflns_av_sigmaI/netI     0.0360
_diffrn_reflns_theta_min     2.20
_diffrn_reflns_theta_max     25.50
_diffrn_reflns_theta_full     25.50
_diffrn_measured_fraction_theta_max     0.996
_diffrn_measured_fraction_theta_full     0.996
_diffrn_reflns_limit_h_min     -11
_diffrn_reflns_limit_h_max     11
_diffrn_reflns_limit_k_min     -28
_diffrn_reflns_limit_k_max     22
_diffrn_reflns_limit_l_min     -10
_diffrn_reflns_limit_l_max     10
_refine_special_details
;
Refinement of <i>F</i>^2^ against ALL reflections. The weighted <i>R</i>-factor
<i>wR</i> and goodness of fit <i>S</i> are based on <i>F</i>^2^, conventional
<i>R</i>-factors <i>R</i> are based on <i>F</i>, with <i>F</i> set to zero for
negative <i>F</i>^2^. The threshold expression of <i>F</i>^2^ >
\s(<i>F</i>^2^) is used only for calculating <i>R</i>-factors(gt) <i>etc</i>.
and is not relevant to the choice of reflections for refinement.
<i>R</i>-factors based on <i>F</i>^2^ are statistically about twice as large
as those based on <i>F</i>, and <i>R</i>- factors based on ALL data will be
even larger.
;
_reflns_number_total     3653
_reflns_number_gt     3138
_reflns_threshold_expression     I>2sigma(I)
_refine_ls_structure_factor_coef     Fsqd
_refine_ls_matrix_type     full
_refine_ls_R_factor_all     0.0907
_refine_ls_R_factor_gt     0.0782
_refine_ls_wR_factor_gt     0.1735
_refine_ls_wR_factor_ref     0.1810
_refine_ls_goodness_of_fit_ref     1.173
_refine_ls_restrained_S_all     1.253
_refine_ls_number_reflns     3653
_refine_ls_number_parameters     351
_refine_ls_number_restraints     96
_refine_ls_hydrogen_treatment     mixed
_refine_ls_weighting_scheme     calc
_refine_ls_weighting_details
         'calc w=1/[\s^2^(Fo^2^)+(0.0634P)^2^+1.4024P] where P=(Fo^2^+2Fc^2^)/3'
_atom_sites_solution_hydrogens     geom
_atom_sites_solution_primary     direct
_atom_sites_solution_secondary     difmap
_refine_ls_shift/su_max     0.001
_refine_ls_shift/su_mean     0.000
_refine_diff_density_max     0.316
_refine_diff_density_min     -0.249
_refine_ls_extinction_method     none
_refine_ls_extinction_coef     ?
loop_
    _atom_type_symbol
    _atom_type_description
    _atom_type_scat_dispersion_real
    _atom_type_scat_dispersion_imag
    _atom_type_scat_source
    'C' 'C' 0.0033 0.0016
                         'International Tables Vol C Tables 4.2.6.8 and 6.1.1.4'
    'H' 'H' 0.0000 0.0000
                         'International Tables Vol C Tables 4.2.6.8 and 6.1.1.4'
    'N' 'N' 0.0061 0.0033
                         'International Tables Vol C Tables 4.2.6.8 and 6.1.1.4'
    'O' 'O' 0.0106 0.0060
                         'International Tables Vol C Tables 4.2.6.8 and 6.1.1.4'
    'F' 'F' 0.0171 0.0103
                         'International Tables Vol C Tables 4.2.6.8 and 6.1.1.4'
_computing_data_collection     '<i>SMART</i> (Bruker, 2001)'
_computing_cell_refinement     '<i>SAINT</i> (Bruker, 2001)'
_computing_data_reduction     '<i>SAINT</i> (Bruker, 2001)'
_computing_structure_solution     '<i>SHELXS97</i> (Sheldrick, 2008)'
_computing_structure_refinement     '<i>SHELXL97</i> (Sheldrick, 2008)'
_computing_molecular_graphics     '<i>PLATON</i> (Spek, 2009)'
_computing_publication_material     '<i>PLATON</i> (Spek, 2009)'
loop_
    _atom_site_type_symbol
    _atom_site_label
    _atom_site_fract_x
    _atom_site_fract_y
    _atom_site_fract_z
    _atom_site_U_iso_or_equiv
    _atom_site_adp_type
    _atom_site_calc_flag
    _atom_site_refinement_flags
    _atom_site_occupancy
    _atom_site_disorder_assembly
    _atom_site_disorder_group
    C C1 0.1924(3) 0.17950(12) 0.0978(3) 0.0384(7) Uani d . 1 . .
    C C2 0.1982(4) 0.12169(14) 0.1004(4) 0.0491(8) Uani d . 1 . .
    H H2 0.1447 0.1009 0.1492 0.059 Uiso calc R 1 . .
    C C3 0.2849(4) 0.09535(14) 0.0289(4) 0.0557(9) Uani d . 1 . .
    H H3 0.2902 0.0563 0.0282 0.067 Uiso calc R 1 . .
    C C4 0.3637(3) 0.12687(13) -0.0413(4) 0.0461(8) Uani d . 1 . .
    H H4 0.4218 0.1097 -0.0914 0.055 Uiso calc R 1 . .
    C C5 0.3546(3) 0.18462(12) -0.0356(3) 0.0356(6) Uani d . 1 . .
    C C6 0.0990(3) 0.21071(13) 0.1728(3) 0.0400(7) Uani d . 1 . .
    C C7 -0.0025(3) 0.30625(13) 0.1730(3) 0.0394(7) Uani d . 1 . .
    C C8 -0.1031(3) 0.29432(15) 0.2475(4) 0.0498(8) Uani d . 1 . .
    H H8 -0.1244 0.2573 0.2643 0.060 Uiso calc R 1 . .
    C C9 -0.1704(3) 0.33774(17) 0.2959(4) 0.0581(9) Uani d . 1 . .
    H H9 -0.2373 0.3298 0.3458 0.070 Uiso calc R 1 . .
    C C10 -0.1409(3) 0.39243(16) 0.2721(4) 0.0565(9) Uani d . 1 A .
    C C11 -0.0435(4) 0.40445(15) 0.1948(5) 0.0620(10) Uani d . 1 . .
    H H11 -0.0236 0.4416 0.1772 0.074 Uiso calc R 1 . .
    C C12 0.0234(4) 0.36158(14) 0.1444(4) 0.0535(9) Uani d . 1 . .
    H H12 0.0869 0.3698 0.0904 0.064 Uiso calc R 1 . .
    C C13 -0.2060(4) 0.4394(2) 0.3348(5) 0.0853(14) Uani d D 1 . .
    C C14 0.4430(3) 0.22150(13) -0.1048(3) 0.0377(7) Uani d . 1 . .
    C C15 0.5242(3) 0.32122(13) -0.0892(3) 0.0400(7) Uani d . 1 . .
    C C16 0.4878(4) 0.37330(15) -0.0475(4) 0.0564(9) Uani d . 1 . .
    H H16 0.4215 0.3760 0.0057 0.068 Uiso calc R 1 . .
    C C17 0.5477(4) 0.42116(16) -0.0833(5) 0.0661(10) Uani d . 1 . .
    H H17 0.5200 0.4561 -0.0567 0.079 Uiso calc R 1 . .
    C C18 0.6488(4) 0.41772(16) -0.1585(4) 0.0599(10) Uani d . 1 B .
    C C19 0.6873(4) 0.36594(17) -0.1989(4) 0.0620(10) Uani d . 1 . .
    H H19 0.7560 0.3635 -0.2492 0.074 Uiso calc R 1 . .
    C C20 0.6258(3) 0.31734(15) -0.1662(4) 0.0491(8) Uani d . 1 . .
    H H20 0.6518 0.2825 -0.1952 0.059 Uiso calc R 1 . .
    C C21 0.7100(6) 0.4701(2) -0.2000(5) 0.0930(16) Uani d D 1 . .
    N N1 0.2702(2) 0.21094(10) 0.0320(3) 0.0357(6) Uani d . 1 . .
    N N2 0.0727(3) 0.26423(11) 0.1232(3) 0.0430(6) Uani d . 1 . .
    H H2A 0.110(4) 0.2753(14) 0.057(4) 0.052 Uiso d . 1 . .
    N N3 0.4573(3) 0.27437(11) -0.0487(3) 0.0442(7) Uani d . 1 . .
    H H3A 0.420(4) 0.2803(14) 0.022(4) 0.053 Uiso d . 1 . .
    O O1 0.0553(3) 0.18852(10) 0.2706(3) 0.0663(7) Uani d . 1 . .
    O O2 0.4942(3) 0.20366(10) -0.2017(3) 0.0566(7) Uani d . 1 . .
    F F1 -0.3471(7) 0.4321(5) 0.3055(10) 0.104(3) Uani d PDU 0.550(10)
                                                                     A 1
    F F2 -0.1415(10) 0.4449(5) 0.4902(8) 0.130(4) Uani d PDU 0.550(10)
                                                                     A 1
    F F3 -0.1944(10) 0.4899(3) 0.2690(12) 0.127(4) Uani d PDU 0.550(10)
                                                                      A 1
    F F4 0.7508(11) 0.5071(4) -0.0789(9) 0.143(4) Uani d PDU 0.580(10)
                                                                     B 1
    F F5 0.6273(14) 0.4946(5) -0.3320(9) 0.122(4) Uani d PDU 0.580(10)
                                                                     B 1
    F F6 0.8385(8) 0.4579(5) -0.2243(14) 0.133(4) Uani d PDU 0.580(10)
                                                                     B 1
    F F4' 0.8527(8) 0.4711(6) -0.1667(18) 0.119(5) Uani d PDU 0.450(10)
                                                                      B 2
    F F1' -0.3145(10) 0.4220(6) 0.3872(14) 0.130(5) Uani d PDU 0.450(10)
                                                                       A 2
    F F5' 0.6697(11) 0.5178(4) -0.1386(12) 0.109(3) Uani d PDU 0.450(10)
                                                                       B 2
    F F3' -0.1123(11) 0.4662(5) 0.4586(11) 0.088(3) Uani d PDU 0.420(10)
                                                                       A 2
    F F2' -0.2616(11) 0.4801(5) 0.2255(12) 0.110(4) Uani d PDU 0.420(10)
                                                                       A 2
    F F6' 0.6506(17) 0.4783(6) -0.3602(9) 0.102(4) Uani d PDU 0.420(10)
                                                                      B 2
loop_
    _atom_site_aniso_label
    _atom_site_aniso_U_11
    _atom_site_aniso_U_22
    _atom_site_aniso_U_33
    _atom_site_aniso_U_12
    _atom_site_aniso_U_13
    _atom_site_aniso_U_23
    C1 0.0394(16) 0.0387(17) 0.0408(16) -0.0035(12) 0.0182(13) -0.0019(13)
    C2 0.0565(19) 0.0434(19) 0.0562(19) -0.0060(15) 0.0305(16) -0.0004(15)
    C3 0.073(2) 0.0319(17) 0.072(2) 0.0011(15) 0.038(2) -0.0021(16)
    C4 0.0534(18) 0.0430(18) 0.0489(18) 0.0050(14) 0.0265(15) -0.0026(14)
    C5 0.0329(14) 0.0392(16) 0.0366(15) 0.0050(12) 0.0141(12) 0.0006(12)
    C6 0.0395(16) 0.0422(18) 0.0456(17) -0.0055(13) 0.0240(14) -0.0025(13)
    C7 0.0328(15) 0.0467(18) 0.0411(16) 0.0030(13) 0.0156(13) -0.0040(13)
    C8 0.0390(17) 0.055(2) 0.063(2) 0.0000(15) 0.0275(16) -0.0046(16)
    C9 0.0402(18) 0.079(3) 0.065(2) 0.0021(17) 0.0302(17) -0.0110(19)
    C10 0.0404(18) 0.064(2) 0.066(2) 0.0063(16) 0.0181(16) -0.0184(18)
    C11 0.053(2) 0.048(2) 0.089(3) 0.0048(16) 0.029(2) -0.0085(19)
    C12 0.0492(19) 0.050(2) 0.071(2) 0.0047(15) 0.0340(17) 0.0023(17)
    C13 0.063(3) 0.097(4) 0.100(4) 0.010(3) 0.033(3) -0.036(3)
    C14 0.0383(15) 0.0421(17) 0.0366(15) 0.0093(12) 0.0176(13) 0.0027(13)
    C15 0.0410(16) 0.0450(18) 0.0356(15) -0.0033(13) 0.0148(13) 0.0016(13)
    C16 0.065(2) 0.052(2) 0.064(2) -0.0091(17) 0.0378(19) -0.0066(17)
    C17 0.084(3) 0.047(2) 0.076(3) -0.0112(19) 0.039(2) -0.0073(18)
    C18 0.069(2) 0.060(2) 0.051(2) -0.0187(18) 0.0202(18) 0.0026(17)
    C19 0.062(2) 0.077(3) 0.059(2) -0.0150(19) 0.0363(19) 0.0027(19)
    C20 0.0469(18) 0.054(2) 0.0533(19) -0.0017(15) 0.0264(16) 0.0008(16)
    C21 0.127(5) 0.078(4) 0.087(4) -0.039(3) 0.053(4) 0.003(3)
    N1 0.0353(12) 0.0357(13) 0.0395(13) 0.0021(10) 0.0172(10) 0.0003(10)
    N2 0.0471(15) 0.0428(16) 0.0516(15) 0.0024(11) 0.0330(13) 0.0022(12)
    N3 0.0548(16) 0.0436(15) 0.0489(15) -0.0040(12) 0.0371(13) -0.0027(12)
    O1 0.0879(18) 0.0535(15) 0.0839(18) 0.0034(13) 0.0640(16) 0.0105(13)
    O2 0.0733(16) 0.0520(14) 0.0635(15) 0.0044(12) 0.0482(13) -0.0026(11)
    F1 0.063(4) 0.126(6) 0.131(6) 0.029(4) 0.044(4) -0.042(5)
    F2 0.124(7) 0.159(10) 0.107(5) 0.023(5) 0.040(5) -0.073(5)
    F3 0.128(8) 0.071(4) 0.203(11) 0.015(5) 0.084(7) -0.041(6)
    F4 0.209(10) 0.102(6) 0.134(6) -0.089(6) 0.078(7) -0.024(5)
    F5 0.175(7) 0.070(7) 0.137(7) -0.004(4) 0.072(6) 0.036(5)
    F6 0.147(7) 0.129(8) 0.147(8) -0.095(5) 0.081(5) -0.024(5)
    F4' 0.115(7) 0.088(7) 0.157(11) -0.060(5) 0.049(6) -0.004(7)
    F1' 0.091(7) 0.134(9) 0.197(12) -0.011(6) 0.092(7) -0.084(9)
    F5' 0.168(9) 0.055(4) 0.127(7) -0.043(5) 0.082(7) -0.019(5)
    F3' 0.071(4) 0.078(6) 0.111(7) 0.003(4) 0.024(5) -0.050(4)
    F2' 0.097(8) 0.094(8) 0.118(6) 0.052(6) 0.007(6) -0.025(6)
    F6' 0.171(10) 0.067(8) 0.090(6) -0.008(5) 0.075(6) 0.022(4)
_geom_special_details
;
All e.s.d.'s (except the e.s.d. in the dihedral angle between two l.s. planes)
are estimated using the full covariance matrix. The cell e.s.d.'s are taken
into account individually in the estimation of e.s.d.'s in distances, angles
and torsion angles; correlations between e.s.d.'s in cell parameters are only
used when they are defined by crystal symmetry. An approximate (isotropic)
treatment of cell e.s.d.'s is used for estimating e.s.d.'s involving l.s.
planes.
;
loop_
    _geom_bond_atom_site_label_1
    _geom_bond_atom_site_label_2
    _geom_bond_site_symmetry_2
    _geom_bond_distance
    _geom_bond_publ_flag
    C1 N1 . 1.339(4) ?
    C1 C2 . 1.376(4) ?
    C1 C6 . 1.502(4) ?
    C2 C3 . 1.376(4) ?
    C2 H2 . 0.9300 ?
    C3 C4 . 1.372(4) ?
    C3 H3 . 0.9300 ?
    C4 C5 . 1.379(4) ?
    C4 H4 . 0.9300 ?
    C5 N1 . 1.335(3) ?
    C5 C14 . 1.506(4) ?
    C6 O1 . 1.217(3) ?
    C6 N2 . 1.345(4) ?
    C7 C12 . 1.381(5) ?
    C7 C8 . 1.394(4) ?
    C7 N2 . 1.402(4) ?
    C8 C9 . 1.373(5) ?
    C8 H8 . 0.9300 ?
    C9 C10 . 1.365(5) ?
    C9 H9 . 0.9300 ?
    C10 C11 . 1.386(5) ?
    C10 C13 . 1.488(5) ?
    C11 C12 . 1.369(5) ?
    C11 H11 . 0.9300 ?
    C12 H12 . 0.9300 ?
    C13 F2 . 1.330(7) ?
    C13 F1 . 1.335(7) ?
    C13 F3' . 1.342(8) ?
    C13 F2' . 1.355(8) ?
    C13 F3 . 1.358(7) ?
    C13 F1' . 1.365(8) ?
    C14 O2 . 1.216(3) ?
    C14 N3 . 1.344(4) ?
    C15 C16 . 1.375(5) ?
    C15 C20 . 1.393(4) ?
    C15 N3 . 1.402(4) ?
    C16 C17 . 1.368(5) ?
    C16 H16 . 0.9300 ?
    C17 C18 . 1.377(5) ?
    C17 H17 . 0.9300 ?
    C18 C19 . 1.372(5) ?
    C18 C21 . 1.484(5) ?
    C19 C20 . 1.380(5) ?
    C19 H19 . 0.9300 ?
    C20 H20 . 0.9300 ?
    C21 F5 . 1.326(8) ?
    C21 F4' . 1.334(8) ?
    C21 F4 . 1.350(7) ?
    C21 F6' . 1.371(8) ?
    C21 F5' . 1.375(8) ?
    C21 F6 . 1.383(8) ?
    N2 H2A . 0.84(3) ?
    N3 H3A . 0.85(4) ?
loop_
    _geom_angle_atom_site_label_1
    _geom_angle_atom_site_label_2
    _geom_angle_atom_site_label_3
    _geom_angle_site_symmetry_1
    _geom_angle_site_symmetry_3
    _geom_angle
    _geom_angle_publ_flag
    N1 C1 C2 . . 122.6(3) ?
    N1 C1 C6 . . 116.4(2) ?
    C2 C1 C6 . . 120.9(3) ?
    C1 C2 C3 . . 118.4(3) ?
    C1 C2 H2 . . 120.8 ?
    C3 C2 H2 . . 120.8 ?
    C4 C3 C2 . . 119.8(3) ?
    C4 C3 H3 . . 120.1 ?
    C2 C3 H3 . . 120.1 ?
    C3 C4 C5 . . 118.3(3) ?
    C3 C4 H4 . . 120.8 ?
    C5 C4 H4 . . 120.8 ?
    N1 C5 C4 . . 122.8(3) ?
    N1 C5 C14 . . 116.4(2) ?
    C4 C5 C14 . . 120.8(3) ?
    O1 C6 N2 . . 125.0(3) ?
    O1 C6 C1 . . 121.5(3) ?
    N2 C6 C1 . . 113.5(2) ?
    C12 C7 C8 . . 119.1(3) ?
    C12 C7 N2 . . 118.1(3) ?
    C8 C7 N2 . . 122.7(3) ?
    C9 C8 C7 . . 119.5(3) ?
    C9 C8 H8 . . 120.3 ?
    C7 C8 H8 . . 120.3 ?
    C10 C9 C8 . . 121.2(3) ?
    C10 C9 H9 . . 119.4 ?
    C8 C9 H9 . . 119.4 ?
    C9 C10 C11 . . 119.6(3) ?
    C9 C10 C13 . . 121.1(3) ?
    C11 C10 C13 . . 119.3(4) ?
    C12 C11 C10 . . 119.9(3) ?
    C12 C11 H11 . . 120.0 ?
    C10 C11 H11 . . 120.0 ?
    C11 C12 C7 . . 120.7(3) ?
    C11 C12 H12 . . 119.7 ?
    C7 C12 H12 . . 119.7 ?
    F2 C13 F1 . . 108.7(6) ?
    F2 C13 F3' . . 29.8(7) ?
    F1 C13 F3' . . 127.3(8) ?
    F2 C13 F2' . . 128.5(8) ?
    F1 C13 F2' . . 79.0(7) ?
    F3' C13 F2' . . 105.0(7) ?
    F2 C13 F3 . . 106.7(6) ?
    F1 C13 F3 . . 105.2(6) ?
    F3' C13 F3 . . 78.8(7) ?
    F2' C13 F3 . . 29.3(5) ?
    F2 C13 F1' . . 79.9(7) ?
    F1 C13 F1' . . 31.5(6) ?
    F3' C13 F1' . . 105.0(7) ?
    F2' C13 F1' . . 106.9(7) ?
    F3 C13 F1' . . 127.2(8) ?
    F2 C13 C10 . . 110.7(6) ?
    F1 C13 C10 . . 112.1(6) ?
    F3' C13 C10 . . 113.9(6) ?
    F2' C13 C10 . . 112.7(7) ?
    F3 C13 C10 . . 113.1(6) ?
    F1' C13 C10 . . 112.7(7) ?
    O2 C14 N3 . . 125.2(3) ?
    O2 C14 C5 . . 121.6(3) ?
    N3 C14 C5 . . 113.2(2) ?
    C16 C15 C20 . . 119.2(3) ?
    C16 C15 N3 . . 117.3(3) ?
    C20 C15 N3 . . 123.5(3) ?
    C17 C16 C15 . . 121.0(3) ?
    C17 C16 H16 . . 119.5 ?
    C15 C16 H16 . . 119.5 ?
    C16 C17 C18 . . 120.2(4) ?
    C16 C17 H17 . . 119.9 ?
    C18 C17 H17 . . 119.9 ?
    C19 C18 C17 . . 119.3(3) ?
    C19 C18 C21 . . 121.2(4) ?
    C17 C18 C21 . . 119.4(4) ?
    C18 C19 C20 . . 121.1(3) ?
    C18 C19 H19 . . 119.4 ?
    C20 C19 H19 . . 119.4 ?
    C19 C20 C15 . . 119.1(3) ?
    C19 C20 H20 . . 120.4 ?
    C15 C20 H20 . . 120.4 ?
    F5 C21 F4' . . 118.5(12) ?
    F5 C21 F4 . . 111.1(7) ?
    F4' C21 F4 . . 78.5(7) ?
    F5 C21 F6' . . 23.6(8) ?
    F4' C21 F6' . . 106.3(8) ?
    F4 C21 F6' . . 131.1(9) ?
    F5 C21 F5' . . 79.7(7) ?
    F4' C21 F5' . . 108.5(7) ?
    F4 C21 F5' . . 35.8(6) ?
    F6' C21 F5' . . 102.9(7) ?
    F5 C21 F6 . . 105.8(7) ?
    F4' C21 F6 . . 24.6(7) ?
    F4 C21 F6 . . 102.8(6) ?
    F6' C21 F6 . . 87.6(10) ?
    F5' C21 F6 . . 129.5(7) ?
    F5 C21 C18 . . 114.4(8) ?
    F4' C21 C18 . . 116.3(8) ?
    F4 C21 C18 . . 112.5(6) ?
    F6' C21 C18 . . 108.3(8) ?
    F5' C21 C18 . . 113.5(6) ?
    F6 C21 C18 . . 109.3(6) ?
    C5 N1 C1 . . 118.1(2) ?
    C6 N2 C7 . . 129.3(3) ?
    C6 N2 H2A . . 117(2) ?
    C7 N2 H2A . . 114(2) ?
    C14 N3 C15 . . 130.2(3) ?
    C14 N3 H3A . . 115(2) ?
    C15 N3 H3A . . 115(2) ?
loop_
    _geom_torsion_atom_site_label_1
    _geom_torsion_atom_site_label_2
    _geom_torsion_atom_site_label_3
    _geom_torsion_atom_site_label_4
    _geom_torsion_site_symmetry_1
    _geom_torsion_site_symmetry_2
    _geom_torsion_site_symmetry_3
    _geom_torsion_site_symmetry_4
    _geom_torsion
    _geom_torsion_publ_flag
    N1 C1 C2 C3 . . . . -1.6(5) ?
    C6 C1 C2 C3 . . . . 179.6(3) ?
    C1 C2 C3 C4 . . . . 0.5(5) ?
    C2 C3 C4 C5 . . . . 0.9(5) ?
    C3 C4 C5 N1 . . . . -1.5(5) ?
    C3 C4 C5 C14 . . . . 177.6(3) ?
    N1 C1 C6 O1 . . . . -159.9(3) ?
    C2 C1 C6 O1 . . . . 19.0(5) ?
    N1 C1 C6 N2 . . . . 18.9(4) ?
    C2 C1 C6 N2 . . . . -162.2(3) ?
    C12 C7 C8 C9 . . . . -2.3(5) ?
    N2 C7 C8 C9 . . . . 178.7(3) ?
    C7 C8 C9 C10 . . . . 0.1(5) ?
    C8 C9 C10 C11 . . . . 1.3(5) ?
    C8 C9 C10 C13 . . . . -175.6(3) ?
    C9 C10 C11 C12 . . . . -0.6(5) ?
    C13 C10 C11 C12 . . . . 176.3(4) ?
    C10 C11 C12 C7 . . . . -1.5(5) ?
    C8 C7 C12 C11 . . . . 3.0(5) ?
    N2 C7 C12 C11 . . . . -178.0(3) ?
    C9 C10 C13 F2 . . . . 75.5(6) ?
    C11 C10 C13 F2 . . . . -101.4(6) ?
    C9 C10 C13 F1 . . . . -46.1(7) ?
    C11 C10 C13 F1 . . . . 137.0(6) ?
    C9 C10 C13 F3' . . . . 107.6(7) ?
    C11 C10 C13 F3' . . . . -69.4(7) ?
    C9 C10 C13 F2' . . . . -133.0(6) ?
    C11 C10 C13 F2' . . . . 50.1(7) ?
    C9 C10 C13 F3 . . . . -164.8(6) ?
    C11 C10 C13 F3 . . . . 18.2(7) ?
    C9 C10 C13 F1' . . . . -11.9(7) ?
    C11 C10 C13 F1' . . . . 171.2(6) ?
    N1 C5 C14 O2 . . . . -161.2(3) ?
    C4 C5 C14 O2 . . . . 19.7(4) ?
    N1 C5 C14 N3 . . . . 18.6(4) ?
    C4 C5 C14 N3 . . . . -160.5(3) ?
    C20 C15 C16 C17 . . . . 1.3(5) ?
    N3 C15 C16 C17 . . . . -179.7(3) ?
    C15 C16 C17 C18 . . . . -1.7(6) ?
    C16 C17 C18 C19 . . . . 0.9(6) ?
    C16 C17 C18 C21 . . . . 178.5(4) ?
    C17 C18 C19 C20 . . . . 0.3(6) ?
    C21 C18 C19 C20 . . . . -177.2(4) ?
    C18 C19 C20 C15 . . . . -0.7(5) ?
    C16 C15 C20 C19 . . . . 0.0(5) ?
    N3 C15 C20 C19 . . . . -179.0(3) ?
    C19 C18 C21 F5 . . . . 96.4(7) ?
    C17 C18 C21 F5 . . . . -81.2(7) ?
    C19 C18 C21 F4' . . . . -47.7(8) ?
    C17 C18 C21 F4' . . . . 134.7(8) ?
    C19 C18 C21 F4 . . . . -135.6(6) ?
    C17 C18 C21 F4 . . . . 46.8(7) ?
    C19 C18 C21 F6' . . . . 71.8(8) ?
    C17 C18 C21 F6' . . . . -105.7(7) ?
    C19 C18 C21 F5' . . . . -174.6(6) ?
    C17 C18 C21 F5' . . . . 7.8(7) ?
    C19 C18 C21 F6 . . . . -22.1(7) ?
    C17 C18 C21 F6 . . . . 160.3(6) ?
    C4 C5 N1 C1 . . . . 0.6(4) ?
    C14 C5 N1 C1 . . . . -178.6(2) ?
    C2 C1 N1 C5 . . . . 1.0(4) ?
    C6 C1 N1 C5 . . . . 179.9(2) ?
    O1 C6 N2 C7 . . . . 2.6(5) ?
    C1 C6 N2 C7 . . . . -176.2(3) ?
    C12 C7 N2 C6 . . . . 159.3(3) ?
    C8 C7 N2 C6 . . . . -21.7(5) ?
    O2 C14 N3 C15 . . . . 3.4(5) ?
    C5 C14 N3 C15 . . . . -176.4(3) ?
    C16 C15 N3 C14 . . . . 161.7(3) ?
    C20 C15 N3 C14 . . . . -19.3(5) ?
loop_
    _geom_hbond_atom_site_label_D
    _geom_hbond_atom_site_label_H
    _geom_hbond_atom_site_label_A
    _geom_hbond_site_symmetry_A
    _geom_hbond_distance_DH
    _geom_hbond_distance_HA
    _geom_hbond_distance_DA
    _geom_hbond_angle_DHA
    N2 H2A O1 4_565 0.84(3) 2.58(3) 3.303(4) 144(3)
    N3 H3A O2 4_566 0.85(4) 2.36(4) 3.051(3) 139(3)
