# Supplementary material for: N,N′-Bis[4-(trifluoro­meth­yl)phen­yl]pyridine-2,6-dicarboxamide
Source: Acta Crystallogr Sect E Struct Rep Online. 2010 Jan 20;66(Pt 2):o405. doi: 10.1107/S1600536810001753 (PMC2979671; doi:10.1107/S1600536810001753)
Supplement: Supplementary file 2 [file e-66-0o405-Isup2.hkl]

# 
# h,k,l, Fc-squared, Fo-squared, sigma(Fo-squared) and status flag 
# 
data_I
_shelx_title ' T in P2(1)/c' 
_shelx_refln_list_code          4 
_shelx_F_calc_maximum      251.45 
_exptl_crystal_F_000       920.00 
_reflns_d_resolution_high  0.8255 
 
loop_ 
 _symmetry_equiv_pos_as_xyz 
 'x, y, z' 
 '-x, y+1/2, -z+1/2' 
 '-x, -y, -z' 
 'x, -y-1/2, z-1/2' 
 
_cell_length_a     9.8308 
_cell_length_b    23.7866 
_cell_length_c     8.9577 
_cell_angle_alpha  90.000 
_cell_angle_beta  109.474 
_cell_angle_gamma  90.000 
 
_shelx_F_squared_multiplier     1.000 
 
loop_ 
 _refln_index_h 
 _refln_index_k 
 _refln_index_l 
 _refln_F_squared_calc 
 _refln_F_squared_meas 
 _refln_F_squared_sigma 
 _refln_observed_status 
   1   0   0      456.20      443.67     18.86 o 
   2   0   0       26.03       52.31      1.96 o 
   3   0   0      113.34      111.91      3.47 o 
   4   0   0       60.80       43.36      2.88 o 
   5   0   0      996.91      970.42     22.55 o 
   6   0   0     1423.20     1592.83     37.91 o 
   7   0   0      249.20      250.69      8.07 o 
   8   0   0        9.87        9.77      2.53 o 
   9   0   0        3.71        8.99      7.23 o 
  10   0   0        0.31        4.72      5.02 o 
  11   0   0      230.28      213.59     18.10 o 
   1   1   0      469.38      477.61      9.19 o 
   2   1   0        6.87        8.54      0.75 o 
   3   1   0      819.65      825.35     11.01 o 
   4   1   0       65.07       67.51      2.45 o 
   5   1   0     3479.30     3670.80     43.23 o 
   6   1   0       37.93       56.78      2.98 o 
   7   1   0       12.12       14.19      1.90 o 
   8   1   0       32.81       34.30      2.98 o 
   9   1   0       18.76       21.07      2.89 o 
  10   1   0       37.63       50.15      5.87 o 
  11   1   0        8.15        6.39      5.78 o 
   1   2   0       43.21       28.78      1.34 o 
   2   2   0    28309.57    30779.14    616.65 o 
   3   2   0      606.60      616.22     11.35 o 
   4   2   0      939.94     1057.21     15.79 o 
   5   2   0      367.08      387.21      6.56 o 
   6   2   0      319.03      339.43      7.49 o 
   7   2   0       86.82       77.33      3.33 o 
   8   2   0        1.65        5.62      1.46 o 
   9   2   0        0.26        3.41      1.69 o 
  10   2   0        8.96       14.67      4.32 o 
  11   2   0      162.52      175.40     15.97 o 
   1   3   0    21525.68    23674.16    432.36 o 
   2   3   0      538.22      563.39      7.51 o 
   3   3   0     3784.41     3710.92     47.69 o 
   4   3   0       81.86       73.95      2.43 o 
   5   3   0      113.82      110.03      3.32 o 
   6   3   0      285.80      270.60      5.54 o 
   7   3   0      233.56      227.65      5.46 o 
   8   3   0       40.35       55.92      4.12 o 
   9   3   0        8.90       14.22      2.85 o 
  10   3   0        0.00        5.83      3.17 o 
  11   3   0       55.88       71.20     13.08 o 
   0   4   0     1861.57     1847.76     12.91 o 
   1   4   0        0.21        1.61      0.45 o 
   2   4   0      128.15      135.03      3.14 o 
   3   4   0      595.89      605.71      9.76 o 
   4   4   0       14.52       21.81      1.61 o 
   5   4   0      557.22      526.49      7.12 o 
   6   4   0     1230.24     1257.21     14.62 o 
   7   4   0        7.34       10.95      1.73 o 
   8   4   0        2.40        6.34      1.71 o 
   9   4   0       38.48       54.74      5.03 o 
  10   4   0        0.66        2.26      5.26 o 
  11   4   0       41.58       50.93      8.08 o 
   1   5   0     6745.45     7434.29     78.71 o 
   2   5   0      588.55      604.02     14.63 o 
   3   5   0        0.25        0.48      0.54 o 
   4   5   0        2.40        5.81      0.94 o 
   5   5   0     1029.62     1058.43     16.00 o 
   6   5   0      590.62      663.47     11.65 o 
   7   5   0       11.98       21.54      2.62 o 
   8   5   0       10.99       20.78      3.08 o 
   9   5   0       24.53       37.98      5.15 o 
  10   5   0       51.98       57.00      8.04 o 
  11   5   0       20.77       25.90     14.15 o 
   0   6   0     1750.49     1785.44     45.26 o 
   1   6   0       38.95       53.24      1.64 o 
   2   6   0     1381.08     1247.24     35.29 o 
   3   6   0        0.35        2.42      0.62 o 
   4   6   0      135.61      121.99      3.08 o 
   5   6   0      892.77      954.69     17.89 o 
   6   6   0      380.48      395.71      6.78 o 
   7   6   0       69.58       65.73      3.73 o 
   8   6   0       88.51       83.54      5.18 o 
   9   6   0       34.16       50.24      6.19 o 
  10   6   0       57.18       65.45      9.55 o 
   1   7   0     5351.56     5884.99     52.75 o 
   2   7   0      102.11      100.57      3.64 o 
   3   7   0       65.66       52.35      2.40 o 
   4   7   0     1054.66     1117.88     25.43 o 
   5   7   0        8.33       14.62      1.63 o 
   6   7   0      253.63      238.89      8.22 o 
   7   7   0        8.49        5.78      1.86 o 
   8   7   0       22.14       25.46      4.34 o 
   9   7   0        0.67        4.15      2.92 o 
  10   7   0       81.30       83.69      7.97 o 
   0   8   0     1307.90     1425.97     15.27 o 
   1   8   0       77.61       60.07      2.31 o 
   2   8   0     1092.70     1118.31     13.22 o 
   3   8   0        2.95        1.14      1.16 o 
   4   8   0       42.09       33.00      1.86 o 
   5   8   0       13.21        6.66      1.18 o 
   6   8   0      129.19      130.86      4.44 o 
   7   8   0       36.69       46.97      4.17 o 
   8   8   0       88.20       88.09      6.81 o 
   9   8   0       14.61       17.49      3.87 o 
  10   8   0        8.27       16.53      3.80 o 
   1   9   0     1276.92     1217.84     44.00 o 
   2   9   0     1260.35     1308.13     22.96 o 
   3   9   0     2066.10     2459.57     64.05 o 
   4   9   0        1.18        3.30      0.90 o 
   5   9   0       26.44       49.36      2.43 o 
   6   9   0      265.00      239.97      8.05 o 
   7   9   0       41.33       47.08      5.50 o 
   8   9   0      104.64      103.64      6.87 o 
   9   9   0       84.48       99.20      7.29 o 
  10   9   0        2.05        4.88      2.92 o 
   0  10   0    10305.99    10811.96    166.81 o 
   1  10   0      435.89      377.05      6.25 o 
   2  10   0       97.40      116.73      4.22 o 
   3  10   0      284.70      263.77      4.85 o 
   4  10   0      241.64      223.09      6.44 o 
   5  10   0       52.29       57.72      2.57 o 
   6  10   0       24.99       34.43      3.55 o 
   7  10   0        9.29       11.41      3.43 o 
   8  10   0      108.98      113.67      7.28 o 
   9  10   0        1.99        3.77      2.63 o 
  10  10   0        1.03        3.34      3.06 o 
   1  11   0      887.84      984.47     10.59 o 
   2  11   0     1185.03     1335.17     25.00 o 
   3  11   0        0.11        1.76      0.88 o 
   4  11   0       83.55       93.01      3.59 o 
   5  11   0       44.08       46.72      3.06 o 
   6  11   0        0.07        0.99      2.04 o 
   7  11   0       47.47       52.45      6.08 o 
   8  11   0       37.67       46.60      6.04 o 
   9  11   0        3.36        5.43      3.60 o 
  10  11   0       37.67       42.20      7.91 o 
   0  12   0     1539.36     1649.13     26.24 o 
   1  12   0      107.63       92.36      3.59 o 
   2  12   0      555.97      539.95     13.97 o 
   3  12   0      493.93      456.41      7.85 o 
   4  12   0       15.70       21.12      2.03 o 
   5  12   0      603.88      547.77     24.01 o 
   6  12   0        6.98        4.75      2.77 o 
   7  12   0       69.22       69.00     11.87 o 
   8  12   0      120.59      101.20      8.53 o 
   9  12   0       20.41       31.30      6.13 o 
  10  12   0       52.32       43.32     11.26 o 
   1  13   0      394.48      450.57      7.88 o 
   2  13   0       67.83       55.39      3.14 o 
   3  13   0      376.84      366.27     12.65 o 
   4  13   0      264.35      294.31      7.02 o 
   5  13   0      230.16      205.85     10.16 o 
   6  13   0        5.64        2.43      3.05 o 
   7  13   0        3.35        3.59      7.30 o 
   8  13   0       20.84       30.27      5.97 o 
   9  13   0      129.93      134.21     11.79 o 
  10  13   0       18.17       21.00      4.95 o 
   0  14   0      127.57       98.02      5.59 o 
   1  14   0      855.22      836.97     11.15 o 
   2  14   0       35.52       41.21      2.89 o 
   3  14   0       22.66       40.88      3.57 o 
   4  14   0      232.52      191.26     14.71 o 
   5  14   0       55.87       58.41      4.76 o 
   6  14   0      134.72      157.57     14.07 o 
   7  14   0       15.32       12.63      4.35 o 
   8  14   0        0.31        2.85      3.38 o 
   9  14   0       63.67       82.86     10.20 o 
   1  15   0      214.79      242.96      6.30 o 
   2  15   0        0.58        2.16      1.33 o 
   3  15   0        1.21       11.64      2.05 o 
   4  15   0       10.62       12.61      2.56 o 
   5  15   0      124.01      118.72      6.16 o 
   6  15   0      700.73      651.90     19.95 o 
   7  15   0       78.49       90.93      9.90 o 
   8  15   0       37.43       56.46      8.43 o 
   9  15   0       13.50       19.86      7.91 o 
   0  16   0      173.29      197.54      8.34 o 
   1  16   0        1.54        0.82      1.67 o 
   2  16   0       33.82       34.51      3.25 o 
   3  16   0       49.54       68.73      3.93 o 
   4  16   0        2.29        1.30      2.44 o 
   5  16   0      501.93      421.35     15.65 o 
   6  16   0      294.77      244.00     12.53 o 
   7  16   0      539.14      476.60     39.02 o 
   8  16   0       39.71       49.50      8.12 o 
   9  16   0        1.35       10.41      8.52 o 
   1  17   0       32.56       39.30      3.55 o 
   2  17   0      911.91      833.70     16.84 o 
   3  17   0       33.75       38.77      4.39 o 
   4  17   0       85.72       79.13      7.42 o 
   5  17   0      129.03      134.49     10.04 o 
   6  17   0      208.86      165.14     10.65 o 
   7  17   0        9.84       14.68      4.52 o 
   8  17   0       39.34       51.22      8.29 o 
   9  17   0       13.76       13.68      4.33 o 
   0  18   0      235.69      192.85      8.93 o 
   1  18   0       32.09       31.77      3.35 o 
   2  18   0      104.82       90.59      6.63 o 
   3  18   0     1029.10      939.63     22.94 o 
   4  18   0       12.45       20.85      4.79 o 
   5  18   0       18.16        9.07      4.39 o 
   6  18   0       79.10       95.81     10.43 o 
   7  18   0        5.21       11.15      4.66 o 
   8  18   0       47.19       48.01      9.13 o 
   1  19   0       33.42       39.75      3.86 o 
   2  19   0        0.18        1.81      1.98 o 
   3  19   0       81.31       92.17      7.37 o 
   4  19   0       15.33       27.08      5.54 o 
   5  19   0       21.19       18.53      5.19 o 
   6  19   0       28.30       33.74      6.43 o 
   7  19   0       10.74       10.40      5.40 o 
   8  19   0       14.37        9.78      3.72 o 
   0  20   0      462.59      416.77     19.85 o 
   1  20   0      916.19      893.81     14.14 o 
   2  20   0        0.42        4.82      2.40 o 
   3  20   0       13.99       19.74      4.81 o 
   4  20   0       22.74       27.14      5.37 o 
   5  20   0       19.77       39.73     10.04 o 
   6  20   0       32.60       35.85      6.61 o 
   7  20   0       78.84       87.91     13.31 o 
   8  20   0       40.05       47.55      8.12 o 
   1  21   0       39.29       55.12      4.79 o 
   2  21   0      124.39      129.96      8.65 o 
   3  21   0       61.80       69.04      8.12 o 
   4  21   0      107.76      100.71      9.20 o 
   5  21   0        1.19        1.45      3.65 o 
   6  21   0       68.68       78.75      9.47 o 
   7  21   0       24.66       32.22      5.72 o 
   0  22   0      216.08      212.69     10.48 o 
   1  22   0       21.31       16.54      2.94 o 
   2  22   0      100.73      103.36      8.75 o 
   3  22   0       69.00       81.93      7.97 o 
   4  22   0        8.81       14.73      4.39 o 
   5  22   0       45.67       36.19      8.29 o 
   6  22   0        9.11       11.53      4.67 o 
   7  22   0        8.66       10.54      4.36 o 
   1  23   0       33.53       33.78      5.02 o 
   2  23   0        1.15        2.20      3.44 o 
   3  23   0       33.86       36.02      6.49 o 
   4  23   0        8.84        9.66      8.52 o 
   5  23   0        1.99        1.57      3.80 o 
   6  23   0       16.91       16.50      4.75 o 
   0  24   0        0.01        4.74      2.62 o 
   1  24   0       24.56       38.17      8.60 o 
   2  24   0       23.40       28.27      5.66 o 
   3  24   0       93.57       95.57      8.92 o 
   4  24   0        0.28        1.28      2.92 o 
   5  24   0       24.91       31.30      7.68 o 
   6  24   0        5.52        9.05      3.61 o 
   1  25   0       39.27       39.17      6.34 o 
   2  25   0        3.88       14.21      9.36 o 
   3  25   0       78.08       96.26     11.56 o 
   4  25   0        1.74        4.93      3.36 o 
   5  25   0        2.86        5.58      3.53 o 
   1  26   0        0.00        4.72      2.77 o 
   2  26   0       68.08       77.49     12.32 o 
   3  26   0       13.91       36.12      6.29 o 
   4  26   0       11.54       21.08      5.24 o 
   1  27   0        1.83        1.12      5.63 o 
   2  27   0        1.01        7.23      4.08 o 
   3  27   0       11.32       17.10      4.97 o 
   2  28   0        5.03       18.44      4.79 o 
 -11   1   1       11.73       19.86      5.59 o 
 -10   1   1        9.50       27.10      6.17 o 
  -9   1   1       12.01       12.31      3.25 o 
  -8   1   1        1.71        9.83      1.87 o 
  -7   1   1        0.22        1.41      1.08 o 
  -6   1   1      165.59      144.15      3.90 o 
  -5   1   1      374.58      373.46      6.52 o 
  -4   1   1     3698.54     3750.04     40.57 o 
  -3   1   1      227.62      205.84      2.97 o 
  -2   1   1      765.59      714.02      8.67 o 
  -1   1   1      670.49      794.48     13.65 o 
   0   1   1      714.40      858.65     32.68 o 
   1   1   1      482.49      526.55     12.32 o 
   2   1   1    25484.99    27957.28    500.82 o 
   3   1   1      244.53      186.45      3.81 o 
   4   1   1      547.95      543.30      9.51 o 
   5   1   1       33.17       40.26      2.64 o 
   6   1   1       54.50       60.24      3.03 o 
   7   1   1        6.27        5.88      1.48 o 
   8   1   1        5.43        4.24      1.50 o 
   9   1   1        9.56       14.83      2.61 o 
  10   1   1        0.09        6.93      2.80 o 
 -11   2   1        0.00        0.00      5.32 o 
 -10   2   1      129.48      138.53     11.49 o 
  -9   2   1       16.01       22.02      3.24 o 
  -8   2   1        8.78       18.53      2.41 o 
  -7   2   1       93.88       94.08      3.43 o 
  -6   2   1      437.73      430.60      6.52 o 
  -5   2   1      140.63      121.38      3.22 o 
  -4   2   1       21.74       20.03      1.38 o 
  -3   2   1      144.01      152.96      2.88 o 
  -2   2   1      574.80      645.53      7.13 o 
  -1   2   1    18799.58    18936.21    145.37 o 
   0   2   1      247.96      245.97      5.28 o 
   1   2   1       77.12       73.97      4.15 o 
   2   2   1     6986.86     7982.66    188.80 o 
   3   2   1       59.44       42.94      3.29 o 
   4   2   1       51.13       42.56      2.32 o 
   5   2   1      142.37      121.96      3.71 o 
   6   2   1       18.18       23.42      2.31 o 
   7   2   1       46.69       52.72      3.48 o 
   8   2   1      123.32      105.86      4.77 o 
   9   2   1        0.53        5.65      2.24 o 
  10   2   1        8.61       19.02      4.84 o 
 -11   3   1       22.01       39.71      7.29 o 
 -10   3   1       38.44       53.10      7.56 o 
  -9   3   1      103.13      115.18      5.68 o 
  -8   3   1        1.58        4.20      1.49 o 
  -7   3   1        4.69        7.26      1.35 o 
  -6   3   1       51.34       55.28      2.95 o 
  -5   3   1        0.88        1.53      0.84 o 
  -4   3   1        1.37        2.63      0.96 o 
  -3   3   1      495.30      428.54      4.51 o 
  -2   3   1      754.12      684.57     15.96 o 
  -1   3   1     2834.07     2705.75     45.78 o 
   0   3   1      360.31      338.09     13.42 o 
   1   3   1     3285.18     3528.60     77.88 o 
   2   3   1    24091.97    25613.18    589.67 o 
   3   3   1      241.84      232.63      5.53 o 
   4   3   1       11.29       12.59      1.48 o 
   5   3   1      364.03      390.82      9.29 o 
   6   3   1        0.19        3.39      1.21 o 
   7   3   1        7.40       17.15      2.25 o 
   8   3   1       72.60       81.74      4.00 o 
   9   3   1       13.97       17.63      3.80 o 
  10   3   1        4.68        8.84      2.78 o 
 -11   4   1       45.67       62.68     12.93 o 
 -10   4   1        0.42        6.75      2.69 o 
  -9   4   1       50.98       48.04      4.70 o 
  -8   4   1        0.29        1.47      1.79 o 
  -7   4   1      157.82      138.64      4.67 o 
  -6   4   1      355.85      340.33      5.74 o 
  -5   4   1      942.22      943.18      8.43 o 
  -4   4   1       68.60       67.46      2.04 o 
  -3   4   1     2098.70     2375.96     42.60 o 
  -2   4   1      428.93      455.45      7.49 o 
  -1   4   1     1978.90     1978.60     16.18 o 
   0   4   1       35.55       55.58      1.89 o 
   1   4   1     5932.62     6505.85    253.79 o 
   2   4   1     1214.12     1232.48     20.33 o 
   3   4   1      587.37      528.13     14.05 o 
   4   4   1       39.79       59.72      2.70 o 
   5   4   1      207.73      213.40      6.60 o 
   6   4   1       76.65       68.00      3.22 o 
   7   4   1      248.55      226.21      6.24 o 
   8   4   1      163.72      154.05      9.07 o 
   9   4   1        1.19        4.04      2.42 o 
  10   4   1       26.33       21.10      4.45 o 
 -11   5   1       12.40       13.84      7.00 o 
 -10   5   1        4.03       10.10      2.58 o 
  -9   5   1       98.85      102.54      5.58 o 
  -8   5   1       15.11       18.69      3.08 o 
  -7   5   1      159.86      148.71      5.82 o 
  -6   5   1       42.01       43.82      2.40 o 
  -5   5   1      235.93      237.38      4.26 o 
  -4   5   1       20.20       26.15      1.43 o 
  -3   5   1       51.50       39.78      1.89 o 
  -2   5   1     7958.60     8165.48     81.38 o 
  -1   5   1     1236.88     1240.19     12.64 o 
   0   5   1       27.69       21.47      1.43 o 
   1   5   1       20.22       24.04      1.48 o 
   2   5   1     1057.52     1081.30     25.51 o 
   3   5   1       43.59       46.57      2.09 o 
   4   5   1      236.92      268.37      4.84 o 
   5   5   1      313.27      328.66      7.17 o 
   6   5   1        0.07        1.74      1.02 o 
   7   5   1       32.74       47.19      3.31 o 
   8   5   1       21.20       37.11      4.34 o 
   9   5   1       54.52       49.09      6.15 o 
  10   5   1       13.77       20.30      5.23 o 
 -11   6   1        1.44       15.58      4.72 o 
 -10   6   1       46.95       54.06      6.22 o 
  -9   6   1      330.42      297.86      9.27 o 
  -8   6   1       22.89       24.34      3.45 o 
  -7   6   1      114.46      113.14      5.24 o 
  -6   6   1        1.58        1.47      0.99 o 
  -5   6   1       34.53       39.23      1.96 o 
  -4   6   1      963.88      975.36     21.99 o 
  -3   6   1      327.19      307.70      6.43 o 
  -2   6   1      166.88      183.64      4.81 o 
  -1   6   1     4324.19     4429.70     74.62 o 
   0   6   1       13.48       29.87      1.48 o 
   1   6   1      715.07      714.50     28.53 o 
   2   6   1       26.63       33.91      1.52 o 
   3   6   1       20.09       28.08      1.74 o 
   4   6   1      894.40      885.44     22.64 o 
   5   6   1      505.08      549.63     11.52 o 
   6   6   1      159.46      137.16      4.22 o 
   7   6   1       20.26       30.80      3.16 o 
   8   6   1       32.80       38.86      4.29 o 
   9   6   1        6.27        7.30      3.06 o 
  10   6   1       85.68       83.67      9.84 o 
 -11   7   1       36.39       34.73      7.38 o 
 -10   7   1      100.60       99.14      8.22 o 
  -9   7   1       30.62       36.96      4.29 o 
  -8   7   1        3.71        7.13      2.25 o 
  -7   7   1       75.07       94.65      5.50 o 
  -6   7   1        6.73        3.93      1.18 o 
  -5   7   1      655.26      652.05     13.71 o 
  -4   7   1     7895.82     8979.47    147.00 o 
  -3   7   1      194.86      171.76      5.55 o 
  -2   7   1     3267.56     3265.74     64.14 o 
  -1   7   1     2709.75     2858.13     32.90 o 
   0   7   1     1403.02     1526.18     29.82 o 
   1   7   1     1323.55     1421.20     48.15 o 
   2   7   1     1139.43     1231.64     18.69 o 
   3   7   1       66.91       78.50      2.65 o 
   4   7   1      356.47      351.36     15.82 o 
   5   7   1      337.40      328.43      8.64 o 
   6   7   1       10.44        9.29      1.66 o 
   7   7   1      101.26       79.60      4.65 o 
   8   7   1       20.38       18.91      6.16 o 
   9   7   1        0.93        6.08      3.72 o 
  10   7   1        7.31       16.08      4.73 o 
 -11   8   1       28.69       24.36      5.48 o 
 -10   8   1        3.54       11.10      3.19 o 
  -9   8   1        1.05        4.89      2.75 o 
  -8   8   1       93.60      101.36      6.83 o 
  -7   8   1       59.32       68.22      4.67 o 
  -6   8   1        3.09        8.24      2.02 o 
  -5   8   1       31.63       42.44      3.22 o 
  -4   8   1      177.01      231.63      5.40 o 
  -3   8   1      342.76      354.07     10.19 o 
  -2   8   1      511.18      559.51      8.59 o 
  -1   8   1     1658.57     1824.10     18.23 o 
   0   8   1     1744.18     1661.15     20.86 o 
   1   8   1     1405.64     1407.53     30.06 o 
   2   8   1     1079.97     1067.31     27.67 o 
   3   8   1       11.31       18.45      2.10 o 
   4   8   1      212.40      213.59      9.57 o 
   5   8   1      215.11      216.74     11.16 o 
   6   8   1      118.21      129.62      5.82 o 
   7   8   1       32.05       38.44      4.60 o 
   8   8   1       34.08       64.62     11.33 o 
   9   8   1        1.99        1.69      3.31 o 
  10   8   1        1.29        2.40      2.74 o 
 -10   9   1        0.69        7.28      3.23 o 
  -9   9   1       33.30       44.28      6.09 o 
  -8   9   1       80.45       77.53      5.73 o 
  -7   9   1       33.01       47.91      4.40 o 
  -6   9   1      529.09      508.52     12.56 o 
  -5   9   1        0.37        1.32      0.87 o 
  -4   9   1       14.25       12.74      1.15 o 
  -3   9   1      670.26      744.05      8.29 o 
  -2   9   1     1479.18     1487.54     20.28 o 
  -1   9   1      946.63      985.38     22.46 o 
   0   9   1       77.44       82.79      2.95 o 
   1   9   1      255.02      217.73     10.21 o 
   2   9   1     1182.11     1203.03     35.46 o 
   3   9   1        7.72        8.24      1.46 o 
   4   9   1       62.82       66.90      2.79 o 
   5   9   1       11.16       24.82      2.70 o 
   6   9   1       31.51       26.32      3.71 o 
   7   9   1      330.38      271.91      9.55 o 
   8   9   1       27.69       35.41      6.55 o 
   9   9   1       82.88       98.15      8.44 o 
  10   9   1        0.13        6.66      3.87 o 
 -10  10   1        0.20        9.11      3.22 o 
  -9  10   1      102.92      108.58      7.29 o 
  -8  10   1      215.85      205.48      9.26 o 
  -7  10   1      201.17      198.95      7.11 o 
  -6  10   1      142.58      135.21      6.57 o 
  -5  10   1      185.85      136.85      6.39 o 
  -4  10   1        3.50        3.41      0.72 o 
  -3  10   1     1787.96     2043.78     36.84 o 
  -2  10   1     3014.70     3296.51     72.31 o 
  -1  10   1       23.78       29.14      1.95 o 
   0  10   1      188.29      206.54      5.48 o 
   1  10   1       53.55       48.32      2.60 o 
   2  10   1      451.46      478.43     11.29 o 
   3  10   1      869.54      980.30     20.31 o 
   4  10   1        3.38        7.77      1.49 o 
   5  10   1       25.78       37.18      3.71 o 
   6  10   1      177.87      199.46      7.79 o 
   7  10   1       15.37       18.25      4.94 o 
   8  10   1       27.67       33.26      6.54 o 
   9  10   1       13.51       17.18      4.96 o 
  10  10   1       37.18       34.33      6.51 o 
 -10  11   1       33.64       39.07      5.88 o 
  -9  11   1       24.18       24.84      5.46 o 
  -8  11   1       69.17       56.23      8.56 o 
  -7  11   1       75.48       69.13      6.39 o 
  -6  11   1      152.47      156.03      5.96 o 
  -5  11   1       52.53       57.27      5.28 o 
  -4  11   1      373.77      425.82     10.45 o 
  -3  11   1      122.14       99.36      2.70 o 
  -2  11   1     2918.36     3263.98     35.30 o 
  -1  11   1      294.46      305.11      5.87 o 
   0  11   1       30.00       37.24      3.27 o 
   1  11   1      401.13      354.28      7.51 o 
   2  11   1     1731.97     1870.76     29.51 o 
   3  11   1        0.89        1.21      0.99 o 
   4  11   1      111.43      103.66      3.58 o 
   5  11   1      277.37      263.14     10.96 o 
   6  11   1        3.39        6.28      2.04 o 
   7  11   1      123.01      116.50      8.82 o 
   8  11   1      203.34      192.72     11.55 o 
   9  11   1        0.01        8.90      4.09 o 
 -10  12   1       13.97       19.98      4.21 o 
  -9  12   1       40.45       39.61      5.59 o 
  -8  12   1       48.20       61.93      6.89 o 
  -7  12   1      597.75      536.50     14.37 o 
  -6  12   1       64.91       61.97      4.45 o 
  -5  12   1       91.78       71.17      5.37 o 
  -4  12   1        8.39       10.87      1.90 o 
  -3  12   1        0.27        1.70      0.83 o 
  -2  12   1       66.46       71.07      3.46 o 
  -1  12   1      403.87      458.38      7.50 o 
   0  12   1      441.38      421.95     11.35 o 
   1  12   1      639.75      679.26     15.08 o 
   2  12   1       71.75       60.52      3.27 o 
   3  12   1      139.05      132.72      8.74 o 
   4  12   1      140.47      118.74      3.91 o 
   5  12   1      101.48       98.53      5.34 o 
   6  12   1       44.18       53.73      7.26 o 
   7  12   1        4.32        5.02      3.44 o 
   8  12   1      167.97      176.45     13.92 o 
   9  12   1        0.06        6.44      3.71 o 
 -10  13   1        0.00        5.43      2.81 o 
  -9  13   1        1.85       15.93      3.66 o 
  -8  13   1       14.64       22.32      4.55 o 
  -7  13   1      120.08      122.48      7.28 o 
  -6  13   1        5.01        8.47      2.21 o 
  -5  13   1      275.74      223.32     14.16 o 
  -4  13   1       64.36       46.14      4.48 o 
  -3  13   1      193.89      197.05      8.84 o 
  -2  13   1      106.49      103.24      3.71 o 
  -1  13   1        7.15       20.28      2.31 o 
   0  13   1      943.38     1061.97     12.17 o 
   1  13   1        0.77        7.24      2.71 o 
   2  13   1      297.24      316.08     11.54 o 
   3  13   1      514.73      499.51     14.97 o 
   4  13   1      321.23      297.50     16.89 o 
   5  13   1      115.35      104.61      5.62 o 
   6  13   1        6.37        7.11      3.44 o 
   7  13   1       58.25       54.71      8.01 o 
   8  13   1        0.71       10.94      3.96 o 
   9  13   1       13.68       20.99      5.63 o 
 -10  14   1        0.01        0.00      7.45 o 
  -9  14   1       61.76       49.96      7.97 o 
  -8  14   1       12.20       14.27      3.86 o 
  -7  14   1        0.71        2.75      2.61 o 
  -6  14   1      434.55      434.64     17.11 o 
  -5  14   1       30.47       37.21      5.11 o 
  -4  14   1       82.68       69.43      4.78 o 
  -3  14   1      101.89      121.54      6.15 o 
  -2  14   1        0.66        2.59      1.87 o 
  -1  14   1       40.89       40.69      3.11 o 
   0  14   1      144.68      130.54      4.59 o 
   1  14   1     1858.78     1918.77     19.87 o 
   2  14   1      403.89      399.36     16.03 o 
   3  14   1        0.09        2.57      1.46 o 
   4  14   1        3.13        5.39      1.95 o 
   5  14   1       80.64       66.98      5.44 o 
   6  14   1        7.97       13.54      7.23 o 
   7  14   1       17.24       25.19      5.81 o 
   8  14   1      140.22      124.80      9.84 o 
   9  14   1       27.90       33.17      6.55 o 
  -9  15   1       74.46       81.53     10.04 o 
  -8  15   1      103.65      106.65      9.54 o 
  -7  15   1      219.03      193.22     11.35 o 
  -6  15   1        9.23       16.97      3.51 o 
  -5  15   1        0.43        0.36      1.70 o 
  -4  15   1       48.05       49.07      4.87 o 
  -3  15   1        7.00       10.40      2.42 o 
  -2  15   1      190.22      186.07      5.35 o 
  -1  15   1        0.78        6.07      1.69 o 
   0  15   1       45.76       54.65      3.30 o 
   1  15   1      167.91      158.04      7.06 o 
   2  15   1       88.21       90.84      4.21 o 
   3  15   1       11.50        7.90      1.92 o 
   4  15   1      122.78      117.70      6.06 o 
   5  15   1        7.91       19.29      4.93 o 
   6  15   1        6.95       10.60      4.46 o 
   7  15   1        2.15       10.11      4.87 o 
   8  15   1       54.77       64.97      9.14 o 
   9  15   1        3.20       15.06      4.57 o 
  -9  16   1        1.44       12.98      4.30 o 
  -8  16   1       86.57      100.23      9.57 o 
  -7  16   1       41.26       56.28      8.07 o 
  -6  16   1        6.25       17.56      3.39 o 
  -5  16   1      119.94      100.15      5.99 o 
  -4  16   1      346.79      323.26     10.36 o 
  -3  16   1        3.83        3.71      2.70 o 
  -2  16   1      240.64      262.62      6.58 o 
  -1  16   1       38.35       44.44      3.52 o 
   0  16   1       89.61       81.82      3.95 o 
   1  16   1       11.69       20.33      2.64 o 
   2  16   1        0.05        2.82      1.57 o 
   3  16   1      163.85      156.85      5.67 o 
   4  16   1      227.31      217.15      8.28 o 
   5  16   1        2.22        4.92      4.03 o 
   6  16   1      126.19      111.31     12.40 o 
   7  16   1       10.60       16.20      4.84 o 
   8  16   1       32.89       41.69      7.40 o 
  -9  17   1       16.16       19.44      5.15 o 
  -8  17   1        3.01        7.07      3.87 o 
  -7  17   1      130.15      112.60      9.11 o 
  -6  17   1      305.99      276.48     10.25 o 
  -5  17   1      252.59      219.49      8.90 o 
  -4  17   1      887.75      776.68     20.43 o 
  -3  17   1      172.28      162.42      9.08 o 
  -2  17   1      144.78      150.39      5.26 o 
  -1  17   1      201.00      203.84      6.20 o 
   0  17   1       49.03       53.18      4.02 o 
   1  17   1        0.65        3.23      1.55 o 
   2  17   1       38.76       40.29      3.75 o 
   3  17   1      453.23      441.08     14.51 o 
   4  17   1        9.83       10.35      2.79 o 
   5  17   1      615.13      559.25     39.78 o 
   6  17   1       40.52       44.59      7.29 o 
   7  17   1      167.43      151.19     13.08 o 
   8  17   1       43.94       53.42     15.36 o 
  -9  18   1       30.43       30.27      8.06 o 
  -8  18   1       51.39       40.40     10.12 o 
  -7  18   1       87.88       85.93      9.95 o 
  -6  18   1       20.06       16.15      4.61 o 
  -5  18   1      400.69      350.41     30.05 o 
  -4  18   1      387.89      349.69     20.39 o 
  -3  18   1      205.89      158.39      9.34 o 
  -2  18   1      553.43      518.48     16.03 o 
  -1  18   1        6.88       11.94      2.24 o 
   0  18   1      147.53      132.89      5.30 o 
   1  18   1      199.39      180.25      6.25 o 
   2  18   1      202.43      205.17      6.77 o 
   3  18   1       11.33       17.15      3.52 o 
   4  18   1      141.59      144.71     16.96 o 
   5  18   1      130.24      131.05      9.53 o 
   6  18   1      328.28      312.47     18.18 o 
   7  18   1        2.29       12.50      4.34 o 
   8  18   1       51.35       50.42      7.83 o 
  -8  19   1        5.03        4.24      3.33 o 
  -7  19   1       48.43       40.94      7.25 o 
  -6  19   1       48.27       52.70      8.01 o 
  -5  19   1      470.31      424.62     27.76 o 
  -4  19   1      372.17      341.23     20.84 o 
  -3  19   1       40.27       44.81      6.50 o 
  -2  19   1      242.74      205.36     10.43 o 
  -1  19   1      234.67      223.07      7.60 o 
   0  19   1      499.00      464.75     12.01 o 
   1  19   1      613.67      557.22     11.06 o 
   2  19   1      112.78      135.20      6.93 o 
   3  19   1      194.25      201.81      8.31 o 
   4  19   1       19.16       17.58      7.30 o 
   5  19   1       33.35       35.27      6.78 o 
   6  19   1        4.15       12.25      4.28 o 
   7  19   1       35.33       28.79      6.01 o 
   8  19   1       13.03       11.99      6.16 o 
  -8  20   1        0.03        4.63      8.44 o 
  -7  20   1       25.06       21.63      5.45 o 
  -6  20   1        5.03        6.76      3.98 o 
  -5  20   1       87.69       95.17      9.16 o 
  -4  20   1        6.73        9.79      3.77 o 
  -3  20   1       87.88       83.54      8.03 o 
  -2  20   1        2.56        6.32      2.95 o 
  -1  20   1      276.80      272.90      7.89 o 
   0  20   1      325.25      314.74      8.55 o 
   1  20   1        5.54       11.82      3.03 o 
   2  20   1      602.36      598.05     11.95 o 
   3  20   1      123.89      123.74      8.66 o 
   4  20   1       38.11       30.40      7.61 o 
   5  20   1      125.28      110.76      8.83 o 
   6  20   1       50.72       45.25      9.58 o 
   7  20   1       16.11       12.33      4.05 o 
  -7  21   1       38.15       51.72     10.80 o 
  -6  21   1       43.69       45.34      7.48 o 
  -5  21   1        2.67        7.83      6.09 o 
  -4  21   1        4.53        4.76      3.03 o 
  -3  21   1        0.04        5.33      3.06 o 
  -2  21   1       35.76       42.17      6.43 o 
  -1  21   1      342.62      302.34      8.51 o 
   0  21   1      131.07      116.32      8.15 o 
   1  21   1       46.83       59.50      4.95 o 
   2  21   1       11.46       17.88      3.62 o 
   3  21   1        4.39       12.02      9.36 o 
   4  21   1       11.93       16.25      4.92 o 
   5  21   1       32.36       35.05      6.61 o 
   6  21   1        5.73       16.59      5.30 o 
   7  21   1       14.53       19.40      5.32 o 
  -7  22   1        2.19        6.55     12.40 o 
  -6  22   1        5.36        5.34      3.76 o 
  -5  22   1        7.87        7.61      3.80 o 
  -4  22   1       39.89       45.98      7.23 o 
  -3  22   1       23.98       36.05      6.24 o 
  -2  22   1        0.04        0.00      2.26 o 
  -1  22   1       33.41       51.12      6.92 o 
   0  22   1      389.68      353.46      9.55 o 
   1  22   1      304.87      267.59      8.32 o 
   2  22   1        5.06       11.95      3.08 o 
   3  22   1        0.02        6.31      3.36 o 
   4  22   1       12.04       19.80      5.10 o 
   5  22   1        8.70        7.45      5.10 o 
   6  22   1       16.67       14.20      9.13 o 
  -7  23   1        2.31        6.01      3.66 o 
  -6  23   1        5.19       14.46      4.30 o 
  -5  23   1        9.71        9.17      4.07 o 
  -4  23   1        3.97        3.75      3.43 o 
  -3  23   1       21.61       24.25     14.30 o 
  -2  23   1        9.88       21.86      5.20 o 
  -1  23   1       13.88       18.02      4.36 o 
   0  23   1       26.06       25.00      3.48 o 
   1  23   1       98.32      102.49      5.25 o 
   2  23   1       96.62       97.16      8.60 o 
   3  23   1       67.37       72.51     12.70 o 
   4  23   1       16.84       33.39      6.14 o 
   5  23   1        0.00       11.26      3.65 o 
   6  23   1       20.17       23.06      5.48 o 
  -6  24   1       13.58       18.35      5.02 o 
  -5  24   1       31.35       42.28      7.31 o 
  -4  24   1       44.14       55.35      8.29 o 
  -3  24   1        9.80        3.34      3.50 o 
  -2  24   1        8.62       11.39      4.18 o 
  -1  24   1      107.43       90.65      7.57 o 
   0  24   1       26.26       20.58      3.23 o 
   1  24   1       38.20       30.34      4.61 o 
   2  24   1        1.40        2.83      3.65 o 
   3  24   1        0.41        5.91      3.40 o 
   4  24   1        0.03        0.00      3.73 o 
   5  24   1       10.87       15.29      4.81 o 
  -5  25   1        8.81       15.46      4.28 o 
  -4  25   1        1.14        5.12      3.46 o 
  -3  25   1        0.31        6.84      4.79 o 
  -2  25   1        0.09        8.11      6.39 o 
  -1  25   1        0.01        7.49      3.38 o 
   0  25   1       17.95       19.44      4.35 o 
   1  25   1        0.05        1.72      3.11 o 
   2  25   1       42.71       51.69      8.06 o 
   3  25   1        1.55        0.00      3.17 o 
   4  25   1        2.60        0.04      2.92 o 
   5  25   1        6.68       18.91      5.93 o 
  -5  26   1        6.10       10.31      3.75 o 
  -4  26   1       10.98       28.98      6.23 o 
  -3  26   1       13.89       21.21      4.94 o 
  -2  26   1        6.00       12.23      3.97 o 
  -1  26   1        0.00        6.97      4.72 o 
   0  26   1       44.63       65.57      8.12 o 
   1  26   1        8.89       15.78      4.05 o 
   2  26   1        1.07        6.74      3.36 o 
   3  26   1        0.53        8.68      6.69 o 
   4  26   1        3.34       13.71      4.08 o 
  -4  27   1        0.00       11.41      3.76 o 
  -3  27   1        0.12        7.75      3.68 o 
  -2  27   1        6.99        8.03      6.16 o 
  -1  27   1        1.56        9.34      3.64 o 
   0  27   1        6.36       18.26      5.93 o 
   2  27   1        1.67        6.19      3.54 o 
   3  27   1        3.72       11.57      4.02 o 
  -2  28   1       51.34       62.96      7.95 o 
  -1  28   1        7.57       16.06      4.42 o 
   2  28   1       27.97       30.90      5.84 o 
 -11   0   2      249.31      226.97     18.26 o 
 -10   0   2      172.06      228.04     18.10 o 
  -9   0   2      105.20      103.75     11.87 o 
  -8   0   2       16.72       18.25      3.69 o 
  -7   0   2      415.14      432.80     19.65 o 
  -6   0   2      467.13      500.18     17.25 o 
  -5   0   2     1031.53     1046.88     16.41 o 
  -4   0   2     1819.64     1881.06     45.65 o 
  -3   0   2     2196.41     2578.65     42.72 o 
  -2   0   2     4658.51     4553.53     61.00 o 
  -1   0   2     2315.05     2649.87     74.62 o 
   0   0   2     6658.22     6491.80    161.63 o 
   1   0   2    63227.03    62847.08   3020.71 o 
   2   0   2     2871.26     3014.54    138.36 o 
   3   0   2       19.65       16.71      3.11 o 
   4   0   2       55.89       57.21      4.73 o 
   5   0   2       61.67       81.87      6.78 o 
   6   0   2      201.10      175.33     10.78 o 
   7   0   2       10.01       15.13      3.03 o 
   8   0   2       14.82       26.81      4.30 o 
   9   0   2       15.72       26.05      5.43 o 
  10   0   2        0.54        3.80      4.11 o 
 -11   1   2       13.39       17.41      5.15 o 
 -10   1   2      399.68      391.43     16.35 o 
  -9   1   2       51.35       70.41      8.14 o 
  -8   1   2       13.58       12.11      1.95 o 
  -7   1   2       27.37       33.04      2.45 o 
  -6   1   2      177.75      175.76      4.09 o 
  -5   1   2     1667.88     1889.70     11.60 o 
  -4   1   2      462.65      485.05      7.18 o 
  -3   1   2     1690.54     1883.54     18.34 o 
  -2   1   2      547.58      572.85      5.23 o 
  -1   1   2     2037.52     2108.68     25.96 o 
   0   1   2     1761.00     1854.28     34.67 o 
   1   1   2    62404.13    60560.13   1153.51 o 
   2   1   2     2440.07     2581.83     51.97 o 
   3   1   2      296.53      249.84     10.67 o 
   4   1   2       38.25       57.18      3.05 o 
   5   1   2        7.67        7.61      1.66 o 
   6   1   2      264.55      249.94      7.13 o 
   7   1   2       18.18       25.66      2.67 o 
   8   1   2        2.97        7.60      2.25 o 
   9   1   2       19.88       17.47      3.07 o 
  10   1   2       26.96       21.17      5.52 o 
 -11   2   2       24.93       36.42      7.26 o 
 -10   2   2      518.82      464.14     17.59 o 
  -9   2   2       42.17       33.56      4.75 o 
  -8   2   2       22.37       36.93      3.84 o 
  -7   2   2      161.13      186.90      4.53 o 
  -6   2   2      923.95      874.06      8.75 o 
  -5   2   2      844.97      895.84      8.80 o 
  -4   2   2     1398.62     1625.08     11.76 o 
  -3   2   2     1290.20     1434.64     20.83 o 
  -2   2   2     1673.89     1991.44     23.82 o 
  -1   2   2     7668.63     8159.15    266.38 o 
   0   2   2      817.22      780.87     19.41 o 
   1   2   2     1048.95     1094.00     33.53 o 
   2   2   2     5713.69     6044.53    141.98 o 
   3   2   2        0.13        0.96      1.13 o 
   4   2   2       73.73       70.25      3.36 o 
   5   2   2      104.31       87.79      3.91 o 
   6   2   2       80.90       89.50      6.75 o 
   7   2   2       77.29       84.67      4.25 o 
   8   2   2       27.80       36.18      4.15 o 
   9   2   2        0.73       10.55      4.00 o 
  10   2   2        3.53        9.93      4.94 o 
 -11   3   2        4.98       16.97      5.48 o 
 -10   3   2       29.93       54.81      7.85 o 
  -9   3   2       24.23       26.17      3.60 o 
  -8   3   2       30.82       38.80      3.84 o 
  -7   3   2       10.32       24.93      3.56 o 
  -6   3   2      409.28      418.44      6.31 o 
  -5   3   2     1275.03     1479.83     11.65 o 
  -4   3   2       12.33        9.06      0.95 o 
  -3   3   2       28.26       32.84      2.33 o 
  -2   3   2     1131.96     1293.93     20.32 o 
  -1   3   2     5370.35     5253.38     69.07 o 
   0   3   2     2679.51     2690.36     69.85 o 
   1   3   2      488.21      412.07      9.40 o 
   2   3   2      579.73      622.10     15.88 o 
   3   3   2      363.44      348.71      7.01 o 
   4   3   2     1443.45     1459.62     31.54 o 
   5   3   2        1.52        0.57      1.04 o 
   6   3   2       97.40       71.95      3.74 o 
   7   3   2      133.56      119.00      6.81 o 
   8   3   2        0.04        4.12      1.93 o 
   9   3   2        0.25        9.04      2.86 o 
  10   3   2        3.27        7.92      3.62 o 
 -11   4   2       43.32       50.05      7.75 o 
 -10   4   2      280.89      277.75     12.81 o 
  -9   4   2        4.45       11.48      2.64 o 
  -8   4   2       48.98       58.68      4.66 o 
  -7   4   2        0.20        1.70      1.51 o 
  -6   4   2       54.12       39.87      2.13 o 
  -5   4   2        8.63        9.80      1.06 o 
  -4   4   2     1089.66     1115.32     17.02 o 
  -3   4   2       41.82       45.15      2.69 o 
  -2   4   2     3432.80     3539.23     57.57 o 
  -1   4   2      382.85      450.56     13.76 o 
   0   4   2     1045.34      978.19     26.90 o 
   1   4   2     1518.36     1538.17     56.50 o 
   2   4   2      755.78      746.12     39.24 o 
   3   4   2        0.25        0.68      0.83 o 
   4   4   2      660.91      690.02     16.59 o 
   5   4   2        0.07        1.84      1.21 o 
   6   4   2        4.57        4.84      1.44 o 
   7   4   2      551.75      505.89     11.37 o 
   8   4   2        9.03       10.52      2.62 o 
   9   4   2        1.32        3.95      2.69 o 
  10   4   2        4.16        5.27      3.22 o 
 -11   5   2        3.94        5.05      3.82 o 
 -10   5   2        9.00       18.75      3.92 o 
  -9   5   2      267.62      227.62      8.00 o 
  -8   5   2       24.88       47.76      4.44 o 
  -7   5   2      260.33      268.74      7.60 o 
  -6   5   2       75.10       70.74      2.91 o 
  -5   5   2     3286.04     3816.10     38.02 o 
  -4   5   2      699.50      796.97     23.91 o 
  -3   5   2     2202.89     2296.21     56.22 o 
  -2   5   2      171.92      181.41      3.30 o 
  -1   5   2      275.24      277.20      5.19 o 
   0   5   2      469.96      464.13      6.19 o 
   1   5   2        7.41       12.26      1.63 o 
   2   5   2        0.23        0.00      0.90 o 
   3   5   2      103.74       92.98      3.24 o 
   4   5   2       13.78       16.98      1.99 o 
   5   5   2        2.60        5.67      1.38 o 
   6   5   2      100.88       87.10      4.53 o 
   7   5   2       28.32       34.80      3.99 o 
   8   5   2       25.44       26.24      4.48 o 
   9   5   2       51.01       50.89      6.25 o 
  10   5   2        0.01        1.96      3.11 o 
 -11   6   2        5.44       14.98      4.73 o 
 -10   6   2       39.25       65.20      6.59 o 
  -9   6   2       87.13       81.05      5.13 o 
  -8   6   2      406.92      376.62     16.34 o 
  -7   6   2        9.92        7.63      2.19 o 
  -6   6   2        0.06        5.82      1.71 o 
  -5   6   2      139.51      139.93      3.50 o 
  -4   6   2     3714.24     4591.75     98.34 o 
  -3   6   2       80.35       81.69      3.86 o 
  -2   6   2     1328.04     1441.44     12.78 o 
  -1   6   2       13.48        9.82      0.94 o 
   0   6   2     2891.68     3086.28     69.12 o 
   1   6   2      121.30      102.30      5.12 o 
   2   6   2      196.57      194.37      8.50 o 
   3   6   2      261.42      233.19      7.78 o 
   4   6   2       74.04       69.32      4.17 o 
   5   6   2       72.03       72.06      4.10 o 
   6   6   2       43.29       55.27      4.46 o 
   7   6   2      307.40      241.65      7.91 o 
   8   6   2        0.21        1.16      2.74 o 
   9   6   2        1.00        3.77      3.54 o 
  10   6   2        1.07        1.47      3.48 o 
 -11   7   2       22.65       19.97     11.26 o 
 -10   7   2       22.66       24.73      3.64 o 
  -9   7   2      371.77      369.64     10.88 o 
  -8   7   2        1.02        9.55      2.63 o 
  -7   7   2      360.00      320.03     11.48 o 
  -6   7   2       26.74       48.17      3.95 o 
  -5   7   2     1065.74     1053.90     20.38 o 
  -4   7   2      388.30      405.34      9.81 o 
  -3   7   2     6203.15     6897.37    109.45 o 
  -2   7   2       97.09      109.87      2.29 o 
  -1   7   2     2286.27     2165.14     32.94 o 
   0   7   2     1040.69     1116.38     21.35 o 
   1   7   2      353.97      310.38     12.87 o 
   2   7   2      451.00      435.73     11.84 o 
   3   7   2      184.59      197.18     11.20 o 
   4   7   2       16.75       29.45      3.16 o 
   5   7   2       28.85       30.01      3.30 o 
   6   7   2      168.02      166.52      6.25 o 
   7   7   2       37.71       38.72      4.19 o 
   8   7   2        0.01        5.18      2.38 o 
   9   7   2       11.19       15.99      4.35 o 
 -11   8   2        1.82       14.49      4.90 o 
 -10   8   2      160.72      139.07      6.76 o 
  -9   8   2       48.69       72.49      5.75 o 
  -8   8   2      310.34      300.03      9.00 o 
  -7   8   2      235.44      212.70      8.36 o 
  -6   8   2       10.69       25.69      3.08 o 
  -5   8   2      110.07      126.53      6.16 o 
  -4   8   2     1498.79     1708.57     45.89 o 
  -3   8   2       80.00       73.34      4.12 o 
  -2   8   2    10394.58    11523.43    146.23 o 
  -1   8   2      411.89      360.15      6.35 o 
   0   8   2      768.90      771.21      8.99 o 
   1   8   2      470.33      453.31     15.17 o 
   2   8   2        7.05        8.67      1.77 o 
   3   8   2      102.95       91.45      2.95 o 
   4   8   2      249.79      236.29      9.71 o 
   5   8   2       39.98       49.93      4.03 o 
   6   8   2        5.48        3.72      1.63 o 
   7   8   2       60.34       63.46      6.17 o 
   8   8   2       13.02       22.34      4.20 o 
   9   8   2       15.95       20.05      5.07 o 
 -11   9   2        0.47        4.89      3.44 o 
 -10   9   2       18.67       30.09      5.22 o 
  -9   9   2       19.24       22.42      3.59 o 
  -8   9   2        1.62        4.97      2.22 o 
  -7   9   2     1535.80     1480.01     42.11 o 
  -6   9   2       61.31       42.06      3.85 o 
  -5   9   2      247.32      239.37      7.96 o 
  -4   9   2       61.49       71.58      4.38 o 
  -3   9   2     1175.74     1258.16     15.61 o 
  -2   9   2      134.36      167.99      3.25 o 
  -1   9   2     3595.60     3915.59     62.23 o 
   0   9   2     1501.91     1512.61     23.43 o 
   1   9   2      910.48      917.15     27.54 o 
   2   9   2      315.77      308.25      6.80 o 
   3   9   2      250.65      218.11      8.29 o 
   4   9   2      237.95      228.61     10.97 o 
   5   9   2       69.41       74.03      4.22 o 
   6   9   2       15.60       14.57      2.59 o 
   7   9   2       19.51       29.65      4.68 o 
   8   9   2        1.64        6.24      4.72 o 
   9   9   2       12.47       13.67      4.14 o 
 -11  10   2       39.55       44.75      5.84 o 
 -10  10   2       48.31       51.51      6.41 o 
  -9  10   2       28.18       42.19      4.75 o 
  -8  10   2      191.93      176.61      7.20 o 
  -7  10   2       15.50       17.01      2.91 o 
  -6  10   2      161.99      158.40      8.96 o 
  -5  10   2        0.43        1.05      1.64 o 
  -4  10   2       32.93       37.23      3.89 o 
  -3  10   2       30.48       32.77      1.55 o 
  -2  10   2     5216.56     5800.22     48.02 o 
  -1  10   2      822.69      817.06      9.97 o 
   0  10   2      674.31      654.06     16.51 o 
   1  10   2      626.23      661.17     14.79 o 
   2  10   2     1536.29     1628.12     66.67 o 
   3  10   2      869.31      854.24     24.20 o 
   4  10   2      212.12      228.95      6.70 o 
   5  10   2       99.24       75.79      4.18 o 
   6  10   2       42.96       49.19      4.38 o 
   7  10   2      117.65      109.38      6.66 o 
   8  10   2        9.13       12.00      4.31 o 
   9  10   2       11.55       16.82      4.89 o 
 -10  11   2       24.08       29.03      6.13 o 
  -9  11   2        1.83        8.54      3.19 o 
  -8  11   2       24.70       19.51      3.37 o 
  -7  11   2       14.77       17.48      2.92 o 
  -6  11   2      254.91      218.93      9.75 o 
  -5  11   2        0.94        1.30      1.77 o 
  -4  11   2        0.73        1.83      1.60 o 
  -3  11   2     1560.39     1485.75     24.09 o 
  -2  11   2      569.71      570.84      8.45 o 
  -1  11   2     1584.91     1527.95     13.38 o 
   0  11   2      818.83      799.43     12.32 o 
   1  11   2      928.89      965.82     31.19 o 
   2  11   2      826.51      829.43     15.61 o 
   3  11   2       37.88       43.49      3.68 o 
   4  11   2        0.70        2.68      1.66 o 
   5  11   2      107.80      108.78      6.04 o 
   6  11   2       39.59       44.64      5.18 o 
   7  11   2        9.91       12.65      4.63 o 
   8  11   2       18.70       14.55      4.48 o 
   9  11   2       38.39       53.19      8.33 o 
 -10  12   2        4.60        9.12      3.30 o 
  -9  12   2       97.48       88.26      8.03 o 
  -8  12   2       94.49      110.87      5.89 o 
  -7  12   2      200.68      163.62      7.82 o 
  -6  12   2        1.02        4.00      2.13 o 
  -5  12   2      223.45      193.79      7.85 o 
  -4  12   2        3.81        5.77      2.19 o 
  -3  12   2        0.29        4.21      0.76 o 
  -2  12   2      451.87      520.40     11.70 o 
  -1  12   2      192.54      236.63      7.09 o 
   0  12   2        1.40        2.30      1.38 o 
   1  12   2        9.78       16.96      2.43 o 
   2  12   2      999.97      996.51     14.80 o 
   3  12   2      122.51      111.21      4.97 o 
   4  12   2      189.49      188.94      7.40 o 
   5  12   2      194.10      193.11      6.65 o 
   6  12   2        0.69        2.57      1.92 o 
   7  12   2       22.21       25.78      5.57 o 
   8  12   2        9.79       17.34      4.95 o 
   9  12   2        9.18       14.15      4.78 o 
 -10  13   2        2.56        9.84      3.67 o 
  -9  13   2        0.58        5.02      2.88 o 
  -8  13   2      268.47      211.76     10.15 o 
  -7  13   2       69.77       73.98      5.37 o 
  -6  13   2       50.63       48.65      5.50 o 
  -5  13   2       11.88       19.80      3.63 o 
  -4  13   2       65.04       53.28      4.23 o 
  -3  13   2      173.32      174.59      7.65 o 
  -2  13   2      421.97      478.59      8.41 o 
  -1  13   2      921.36      884.76     11.04 o 
   0  13   2      196.16      175.58      5.29 o 
   1  13   2      201.24      211.88      6.70 o 
   2  13   2       71.42       87.91      4.24 o 
   3  13   2        4.59        5.05      1.77 o 
   4  13   2       12.71       17.92      3.36 o 
   5  13   2       34.50       39.17      3.91 o 
   6  13   2       27.98       30.03      4.41 o 
   7  13   2        0.04        5.86      6.24 o 
   8  13   2       10.94        7.68      4.09 o 
   9  13   2        0.14        2.71      3.44 o 
 -10  14   2        9.07       13.18      3.48 o 
  -9  14   2       62.68       67.11      7.26 o 
  -8  14   2        4.82       10.71      3.56 o 
  -7  14   2      186.87      142.93      6.54 o 
  -6  14   2       12.00       16.71      3.85 o 
  -5  14   2       92.22       88.85      5.03 o 
  -4  14   2     1462.00     1359.34     56.80 o 
  -3  14   2      107.30      103.68      5.49 o 
  -2  14   2       43.62       41.86      2.64 o 
  -1  14   2       37.57       41.61      3.20 o 
   0  14   2        0.53        2.57      1.28 o 
   1  14   2      102.22       87.43      4.52 o 
   2  14   2        2.13        3.61      1.62 o 
   3  14   2       14.77       14.90      2.61 o 
   4  14   2      123.13      122.51      5.29 o 
   5  14   2       12.23       14.15      3.16 o 
   6  14   2       46.77       48.81      7.38 o 
   7  14   2      181.68      165.26     11.94 o 
   8  14   2        1.50        5.63      3.93 o 
 -10  15   2        1.05        7.28      3.08 o 
  -9  15   2       20.43       31.06      4.98 o 
  -8  15   2       64.22       70.83      7.26 o 
  -7  15   2       21.46       27.16      4.77 o 
  -6  15   2       16.96       20.92      3.94 o 
  -5  15   2     1399.31     1353.52     45.00 o 
  -4  15   2      236.43      225.63      8.43 o 
  -3  15   2      745.37      684.88     29.36 o 
  -2  15   2       48.47       47.64      2.95 o 
  -1  15   2      103.86       88.55      3.94 o 
   0  15   2       43.62       40.59      3.45 o 
   1  15   2       54.97       52.87      3.99 o 
   2  15   2       14.50       22.63      2.99 o 
   3  15   2       60.17       73.00      4.19 o 
   4  15   2        0.59        1.31      1.61 o 
   5  15   2       24.07       26.08      4.27 o 
   6  15   2       89.35       98.12     10.10 o 
   7  15   2        9.00       11.64      4.09 o 
   8  15   2      179.67      145.17     10.95 o 
  -9  16   2       27.56       32.83      5.28 o 
  -8  16   2        0.02        7.80      3.02 o 
  -7  16   2        1.39        5.23      2.89 o 
  -6  16   2      328.37      286.20      9.05 o 
  -5  16   2      214.69      195.84     11.84 o 
  -4  16   2      715.98      682.23     15.76 o 
  -3  16   2      208.53      187.83      9.62 o 
  -2  16   2       12.43       21.03      2.43 o 
  -1  16   2        1.89        3.01      1.52 o 
   0  16   2        2.09        3.06      1.59 o 
   1  16   2       16.39       28.09      3.14 o 
   2  16   2        4.03        5.53      2.00 o 
   3  16   2       66.51       62.82      4.23 o 
   4  16   2       34.72       38.35      4.72 o 
   5  16   2       57.43       63.34      8.11 o 
   6  16   2        8.07       14.44      4.60 o 
   7  16   2      249.84      193.79     12.15 o 
   8  16   2        7.86       20.05      5.00 o 
  -9  17   2       30.54       30.81      6.02 o 
  -8  17   2       61.37       62.08      8.65 o 
  -7  17   2      487.85      402.04     13.07 o 
  -6  17   2      102.57       93.92      6.88 o 
  -5  17   2      772.11      685.43     15.85 o 
  -4  17   2        9.58       12.66      4.18 o 
  -3  17   2        9.26       16.11      4.35 o 
  -2  17   2      301.40      249.46     11.64 o 
  -1  17   2       52.33       51.84      3.89 o 
   0  17   2        8.16       11.39      2.28 o 
   1  17   2       91.22       89.07      4.53 o 
   2  17   2       98.25       85.63      4.61 o 
   3  17   2       55.77       66.34      4.21 o 
   4  17   2      102.74       92.14      6.02 o 
   5  17   2        9.60       10.73      3.85 o 
   6  17   2       82.51       80.05      9.63 o 
   7  17   2       17.09       34.01      6.89 o 
   8  17   2       76.62       76.06     10.22 o 
  -9  18   2        2.22       10.76      4.14 o 
  -8  18   2        4.49       13.53      4.44 o 
  -7  18   2       14.40       24.14      4.28 o 
  -6  18   2       33.45       38.18      5.18 o 
  -5  18   2       56.01       53.93      5.98 o 
  -4  18   2      258.84      210.63     15.06 o 
  -3  18   2       20.20       31.91      5.69 o 
  -2  18   2      637.63      603.81     17.42 o 
  -1  18   2       24.99       25.49      3.07 o 
   0  18   2      192.54      203.09     10.50 o 
   1  18   2        7.60       11.94      2.42 o 
   2  18   2       63.04       71.85      4.46 o 
   3  18   2      237.30      197.58      6.98 o 
   4  18   2      113.50       93.11      6.33 o 
   5  18   2        0.77        2.75      3.36 o 
   6  18   2       34.26       36.32      6.97 o 
   7  18   2       31.30       36.07      6.97 o 
  -8  19   2       26.39       46.79      8.90 o 
  -7  19   2       95.19       94.00      8.98 o 
  -6  19   2       40.61       46.52      5.89 o 
  -5  19   2       40.39       45.57      9.05 o 
  -4  19   2        8.82       10.66      4.02 o 
  -3  19   2       42.76       39.80      6.49 o 
  -2  19   2      214.92      195.93     10.43 o 
  -1  19   2       31.14       40.63      3.92 o 
   0  19   2       26.54       26.24      3.42 o 
   1  19   2       55.69       67.70      5.11 o 
   2  19   2      352.76      311.83     13.17 o 
   3  19   2       11.07       13.25      2.55 o 
   4  19   2      196.90      212.99      9.15 o 
   5  19   2        5.66        6.84      3.65 o 
   6  19   2        1.72        5.58      3.94 o 
   7  19   2        6.65       14.72      4.33 o 
  -8  20   2        0.79        7.25      5.63 o 
  -7  20   2        0.24        9.96      3.76 o 
  -6  20   2      241.33      203.91      9.47 o 
  -5  20   2       24.17       32.74      6.10 o 
  -4  20   2        0.20        5.42      6.01 o 
  -3  20   2      194.23      167.44      9.95 o 
  -2  20   2      687.27      671.03     39.55 o 
  -1  20   2       28.14       32.53      4.21 o 
   0  20   2      458.48      426.79     10.13 o 
   1  20   2      170.22      171.81      9.05 o 
   2  20   2      232.88      243.35      7.94 o 
   3  20   2      151.88      130.84      7.96 o 
   4  20   2        0.01        5.71      3.36 o 
   5  20   2        2.88        4.13      3.14 o 
   6  20   2        2.55        8.43      3.59 o 
   7  20   2       38.56       51.74     10.04 o 
  -8  21   2        1.21        9.71      4.19 o 
  -7  21   2       49.99       63.17     13.84 o 
  -6  21   2        2.42        5.90      3.68 o 
  -5  21   2      157.56      127.01      9.68 o 
  -4  21   2       25.60       49.54      7.49 o 
  -3  21   2      141.69      176.31     10.65 o 
  -2  21   2       82.53       89.47      7.41 o 
  -1  21   2      376.06      375.57     20.16 o 
   0  21   2      319.95      316.14      9.04 o 
   1  21   2      324.03      337.39      9.71 o 
   2  21   2      321.10      302.76     10.69 o 
   3  21   2       26.88       20.03      4.29 o 
   4  21   2        1.50        7.96      3.62 o 
   5  21   2        5.96        8.90      4.07 o 
   6  21   2       12.19       21.94      4.87 o 
  -7  22   2        2.17       14.23      4.13 o 
  -6  22   2       52.05       50.77     10.80 o 
  -5  22   2       51.32       41.23      7.30 o 
  -4  22   2        1.25        6.54      3.65 o 
  -3  22   2      174.66      148.62     10.05 o 
  -2  22   2        5.24        6.41      3.31 o 
  -1  22   2      120.00      115.50      8.39 o 
   0  22   2      216.79      222.29      7.63 o 
   1  22   2       53.68       61.09      5.24 o 
   2  22   2        2.43        5.60      2.59 o 
   3  22   2       40.53       54.00      7.80 o 
   4  22   2       11.62       20.21      4.93 o 
   5  22   2       23.57       21.41      5.47 o 
   6  22   2        0.05        6.85      3.87 o 
  -7  23   2        0.01        4.91      3.25 o 
  -6  23   2       25.31       31.42      6.61 o 
  -5  23   2        0.44        0.00      3.11 o 
  -4  23   2       31.49       32.94      6.61 o 
  -3  23   2        9.29       21.58      5.14 o 
  -2  23   2       65.28       74.81      8.71 o 
  -1  23   2        0.94        6.96      3.36 o 
   0  23   2       46.26       67.41      5.70 o 
   1  23   2       53.45       45.84      4.65 o 
   2  23   2        9.79       17.83      5.96 o 
   3  23   2       33.97       42.99      6.80 o 
   4  23   2        2.98        9.61      3.72 o 
   5  23   2        0.07        8.53      3.65 o 
  -6  24   2       31.82       35.66      6.69 o 
  -5  24   2       31.04       32.50      9.96 o 
  -4  24   2        9.13       15.96      4.60 o 
  -3  24   2       41.20       57.45      8.11 o 
  -2  24   2        4.80        5.24      3.48 o 
  -1  24   2       47.46       43.29      6.98 o 
   0  24   2       13.58       37.61      7.23 o 
   1  24   2        0.13        4.65      2.31 o 
   2  24   2        5.99       13.39      3.34 o 
   3  24   2       12.29       16.99      4.24 o 
   4  24   2       34.01       48.22      7.65 o 
   5  24   2        0.00        8.29      4.72 o 
  -5  25   2       41.11       54.07      7.84 o 
  -4  25   2       39.45       41.03      6.71 o 
  -3  25   2        9.17       24.49      5.43 o 
  -2  25   2       24.42       22.19      5.21 o 
  -1  25   2       34.22       54.00     12.32 o 
   0  25   2       43.69       64.73     17.34 o 
   1  25   2       38.76       36.85      5.98 o 
   2  25   2        6.58       14.39      3.93 o 
   3  25   2       14.88       14.75      4.39 o 
   4  25   2       12.27       21.29      5.27 o 
  -5  26   2        2.01        2.79      3.18 o 
  -4  26   2       23.83       44.05      7.20 o 
  -3  26   2        2.22        0.00      4.87 o 
  -2  26   2       28.46       28.28      5.81 o 
  -1  26   2        9.62       18.33      4.83 o 
   0  26   2        1.24        1.96      3.00 o 
   1  26   2        8.46        4.56      4.72 o 
   2  26   2       21.71       22.00      5.09 o 
   3  26   2       23.47       26.71      5.87 o 
  -4  27   2       38.21       59.45     11.87 o 
  -3  27   2       12.76       30.66      5.72 o 
  -2  27   2        1.26       14.76      4.30 o 
  -1  27   2       11.66       12.34      4.05 o 
   0  27   2        1.65        4.80      4.87 o 
   2  27   2        0.05        8.21      3.76 o 
  -2  28   2        0.67        2.57      6.09 o 
  -1  28   2       12.88       20.06      5.11 o 
   0  28   2        0.01        7.61      4.56 o 
 -11   1   3       51.97       59.76      8.98 o 
 -10   1   3       21.53       27.26      6.06 o 
  -9   1   3      302.69      274.82     13.28 o 
  -8   1   3      113.19      115.34      6.15 o 
  -7   1   3      311.93      301.78      5.55 o 
  -6   1   3      216.32      190.62      4.99 o 
  -5   1   3      726.32      648.76     10.69 o 
  -4   1   3       20.07       29.79      1.50 o 
  -3   1   3      401.90      448.07      6.15 o 
  -2   1   3       47.58       49.91      1.91 o 
  -1   1   3      405.13      407.93      7.99 o 
   0   1   3     2203.74     2090.81     42.35 o 
   1   1   3     1950.07     1749.39     28.52 o 
   2   1   3      197.08      190.36      8.01 o 
   3   1   3     3058.08     2636.52     45.78 o 
   4   1   3        0.38        0.00      1.26 o 
   5   1   3       12.48        4.09      1.75 o 
   6   1   3        8.93       19.26      3.24 o 
   7   1   3       23.41       26.76      4.24 o 
   8   1   3       13.94       16.59      3.40 o 
   9   1   3       31.52       23.33      3.69 o 
 -11   2   3       55.46       77.13      9.57 o 
 -10   2   3       53.79       67.71      8.66 o 
  -9   2   3       82.84       90.05      9.51 o 
  -8   2   3       11.52       18.39      2.82 o 
  -7   2   3        8.95       12.56      2.21 o 
  -6   2   3        5.35       22.00      1.79 o 
  -5   2   3        0.02        1.36      0.80 o 
  -4   2   3      294.87      297.90      5.10 o 
  -3   2   3     3219.27     3558.19     46.12 o 
  -2   2   3      255.29      241.72      8.30 o 
  -1   2   3     1039.47     1058.92     26.97 o 
   0   2   3     2211.71     2226.04     54.31 o 
   1   2   3      114.16      106.02      4.84 o 
   2   2   3        2.79        5.53      1.63 o 
   3   2   3     4342.17     3955.04    112.09 o 
   4   2   3      379.84      378.13      8.74 o 
   5   2   3       17.36       23.51      3.12 o 
   6   2   3      151.44      116.76      5.68 o 
   7   2   3        0.24        3.58      1.90 o 
   8   2   3       13.31       17.45      3.08 o 
   9   2   3        0.37        3.86      2.38 o 
 -11   3   3       67.78       82.19      9.78 o 
 -10   3   3        7.63       11.60      4.79 o 
  -9   3   3       46.79       54.20      5.74 o 
  -8   3   3       33.31       36.54      3.82 o 
  -7   3   3       43.25       55.75      3.85 o 
  -6   3   3       14.59       26.26      1.70 o 
  -5   3   3     1575.73     1636.98     33.29 o 
  -4   3   3     1030.15     1118.36     25.03 o 
  -3   3   3      870.54      890.16     10.29 o 
  -2   3   3      881.43      905.21     18.48 o 
  -1   3   3      149.08      136.14      4.76 o 
   0   3   3      320.32      362.60      8.43 o 
   1   3   3      164.93      132.02      5.52 o 
   2   3   3      342.60      282.94      6.62 o 
   3   3   3    12583.44    12707.78    272.34 o 
   4   3   3      132.25      120.94      6.46 o 
   5   3   3       86.04       65.40      4.80 o 
   6   3   3        0.07        3.07      1.88 o 
   7   3   3        9.87       17.15      3.11 o 
   8   3   3       11.59       21.28      3.68 o 
   9   3   3       44.37       41.96      5.66 o 
 -11   4   3      163.60      148.12     10.76 o 
 -10   4   3      287.16      258.36     13.49 o 
  -9   4   3      129.65      125.41      9.95 o 
  -8   4   3      109.08      104.45      5.18 o 
  -7   4   3       28.48       29.39      3.22 o 
  -6   4   3      254.63      220.52      6.35 o 
  -5   4   3      284.25      281.22      4.15 o 
  -4   4   3        1.14        2.19      0.50 o 
  -3   4   3     3842.88     4502.42     84.41 o 
  -2   4   3     4241.08     4194.51     87.19 o 
  -1   4   3      197.18      183.72      4.60 o 
   0   4   3       77.17       79.56      4.33 o 
   1   4   3        2.87        2.82      1.31 o 
   2   4   3      250.81      220.69      6.46 o 
   3   4   3     1282.15     1302.96     26.39 o 
   4   4   3      412.69      359.06     14.21 o 
   5   4   3       67.14       65.02      5.23 o 
   6   4   3       47.82       53.87      4.85 o 
   7   4   3        0.39        5.62      2.61 o 
   8   4   3       56.21       61.67      6.72 o 
   9   4   3        4.16        5.62      2.76 o 
 -11   5   3        7.91       18.59      5.93 o 
 -10   5   3        0.62       13.89      4.67 o 
  -9   5   3       77.28       81.39      5.22 o 
  -8   5   3      458.69      424.10     10.16 o 
  -7   5   3       19.01       29.01      3.34 o 
  -6   5   3       45.05       43.17      4.29 o 
  -5   5   3        1.49        1.07      1.36 o 
  -4   5   3      533.80      605.94     10.56 o 
  -3   5   3      447.73      494.10     14.51 o 
  -2   5   3     1125.58     1031.24     23.80 o 
  -1   5   3       49.32       36.06      1.68 o 
   0   5   3       48.13       50.68      2.54 o 
   1   5   3     1939.95     1767.16     36.23 o 
   2   5   3      158.22      135.35      5.10 o 
   3   5   3      163.54      150.28      7.46 o 
   4   5   3      154.45      151.00      5.80 o 
   5   5   3      221.84      196.92      8.54 o 
   6   5   3        1.40        3.40      1.83 o 
   7   5   3       10.15        9.30      2.64 o 
   8   5   3        0.25        5.47      2.21 o 
   9   5   3        8.28       16.12      3.69 o 
 -11   6   3      120.44      109.44     11.22 o 
 -10   6   3       58.46       76.32      7.20 o 
  -9   6   3      210.38      201.11      7.60 o 
  -8   6   3      226.22      211.44      7.51 o 
  -7   6   3      173.46      165.11      6.12 o 
  -6   6   3      221.00      199.78      8.17 o 
  -5   6   3      282.57      336.10     14.35 o 
  -4   6   3       11.79       17.32      2.63 o 
  -3   6   3     2946.12     3434.28     68.97 o 
  -2   6   3     1126.91     1127.18     15.54 o 
  -1   6   3     1569.87     1741.86     15.83 o 
   0   6   3        0.02        0.00      0.66 o 
   1   6   3     1110.36      998.86     42.66 o 
   2   6   3      363.48      348.41      7.55 o 
   3   6   3      302.69      270.95     10.83 o 
   4   6   3      430.78      459.03     17.00 o 
   5   6   3        0.49        0.31      1.33 o 
   6   6   3       44.28       36.60      4.11 o 
   7   6   3        5.60        9.40      2.44 o 
   8   6   3       19.72       27.85      4.82 o 
   9   6   3        6.32       14.76      3.66 o 
 -11   7   3       12.29       19.97      5.30 o 
 -10   7   3       87.66       86.54      9.65 o 
  -9   7   3       42.12       41.54      4.68 o 
  -8   7   3      378.38      350.86      9.52 o 
  -7   7   3       51.26       41.85      4.06 o 
  -6   7   3       37.70       43.56      4.44 o 
  -5   7   3       53.50       46.93      3.87 o 
  -4   7   3      288.43      254.27      7.34 o 
  -3   7   3     1105.90     1196.06     31.04 o 
  -2   7   3      746.16      775.99      9.98 o 
  -1   7   3     1299.96     1224.26     16.40 o 
   0   7   3       13.43       21.27      2.23 o 
   1   7   3       64.82       67.89      3.45 o 
   2   7   3       12.12       17.20      2.55 o 
   3   7   3     1386.55     1314.35     30.70 o 
   4   7   3        0.19        1.32      1.48 o 
   5   7   3       46.96       38.12      3.97 o 
   6   7   3        2.97       16.17      2.97 o 
   7   7   3       17.19       28.56      3.88 o 
   8   7   3        7.67       12.68      3.53 o 
   9   7   3       76.56       67.08      9.13 o 
 -11   8   3        0.00        5.96      3.70 o 
 -10   8   3       24.87       34.18      4.44 o 
  -9   8   3       14.43       19.60      3.26 o 
  -8   8   3        0.12        2.37      2.98 o 
  -7   8   3      768.09      661.26     12.69 o 
  -6   8   3      388.02      394.78     10.61 o 
  -5   8   3      477.02      476.71     11.02 o 
  -4   8   3       74.51       73.84      4.32 o 
  -3   8   3      985.10     1156.06     24.93 o 
  -2   8   3       99.31       89.83      2.59 o 
  -1   8   3        8.99        2.86      1.11 o 
   0   8   3     1213.78     1220.13     29.47 o 
   1   8   3      132.65      120.62      4.46 o 
   2   8   3       68.22       63.77      3.68 o 
   3   8   3      515.71      479.88     14.34 o 
   4   8   3       64.66       65.74      4.47 o 
   5   8   3       95.81      108.16      6.04 o 
   6   8   3       56.06       49.45      4.71 o 
   7   8   3        8.49        6.57      2.13 o 
   8   8   3      120.48       97.24      7.27 o 
   9   8   3        0.50       12.13      4.20 o 
 -11   9   3        5.68       10.92      3.36 o 
 -10   9   3       63.02       72.78      6.35 o 
  -9   9   3        1.01        6.07      2.23 o 
  -8   9   3      366.22      330.64     10.50 o 
  -7   9   3      155.61      156.58      6.39 o 
  -6   9   3       19.29       24.05      3.79 o 
  -5   9   3      155.99      144.91      6.41 o 
  -4   9   3      539.35      601.04     13.81 o 
  -3   9   3      418.79      400.41      9.91 o 
  -2   9   3     5611.09     6122.27     42.80 o 
  -1   9   3        6.23       10.15      1.39 o 
   0   9   3      317.10      261.71      6.13 o 
   1   9   3      827.69      801.12     11.21 o 
   2   9   3       49.05       43.00      3.57 o 
   3   9   3      627.69      564.52     23.30 o 
   4   9   3      189.60      199.33      7.94 o 
   5   9   3        0.25        0.85      1.54 o 
   6   9   3        2.16        5.61      2.02 o 
   7   9   3       36.48       40.21      5.57 o 
   8   9   3        9.63       15.60      3.86 o 
   9   9   3       50.17       54.43      8.33 o 
 -11  10   3       28.47       44.47      7.42 o 
 -10  10   3       16.78       24.55      3.83 o 
  -9  10   3       93.64       95.07      5.83 o 
  -8  10   3        0.38        4.63      2.30 o 
  -7  10   3       38.42       57.94      4.93 o 
  -6  10   3      574.49      516.53     17.62 o 
  -5  10   3       22.65       28.45      3.91 o 
  -4  10   3        7.08        4.99      1.96 o 
  -3  10   3       56.47       65.49      3.07 o 
  -2  10   3       47.22       46.45      2.15 o 
  -1  10   3      182.06      154.37      5.79 o 
   0  10   3      284.91      294.20      6.65 o 
   1  10   3        2.40        2.13      1.54 o 
   2  10   3      186.86      189.50      6.05 o 
   3  10   3       18.98       31.87      3.51 o 
   4  10   3      173.67      177.37      6.46 o 
   5  10   3       18.60        8.66      2.25 o 
   6  10   3       81.43       69.31      5.64 o 
   7  10   3       18.51       39.78      5.53 o 
   8  10   3       83.17       91.87     10.31 o 
 -11  11   3        9.46       20.25      4.15 o 
 -10  11   3        0.27        6.01      2.50 o 
  -9  11   3       55.32       71.48      5.98 o 
  -8  11   3        3.54        2.45      2.39 o 
  -7  11   3      325.31      278.81      8.65 o 
  -6  11   3       93.67       78.27      6.25 o 
  -5  11   3       43.52       39.14      4.53 o 
  -4  11   3      517.41      515.33     23.47 o 
  -3  11   3        5.71        6.45      0.90 o 
  -2  11   3      108.56      129.74      3.29 o 
  -1  11   3     1613.84     1749.16     36.12 o 
   0  11   3       87.55       97.34      4.79 o 
   1  11   3        4.17        9.76      2.14 o 
   2  11   3      221.92      198.69     10.19 o 
   3  11   3       64.53       64.48      4.65 o 
   4  11   3        1.56        0.99      1.44 o 
   5  11   3       45.73       57.06      4.83 o 
   6  11   3        4.32       16.26      2.85 o 
   7  11   3        1.11        6.99      2.50 o 
   8  11   3        0.01        3.29      3.51 o 
 -10  12   3       18.00       26.56      4.69 o 
  -9  12   3        1.93        1.61      2.13 o 
  -8  12   3       11.87       22.18      3.46 o 
  -7  12   3       25.52       23.53      4.27 o 
  -6  12   3      260.75      224.65      8.90 o 
  -5  12   3       94.36       96.08      5.80 o 
  -4  12   3       44.32       40.82      4.50 o 
  -3  12   3      564.89      578.37     15.30 o 
  -2  12   3      158.51      178.93      5.97 o 
  -1  12   3       33.16       43.59      3.08 o 
   0  12   3      271.12      291.36      6.98 o 
   1  12   3       45.23       53.97      3.57 o 
   2  12   3      167.78      174.56      5.99 o 
   3  12   3       75.34       71.67      4.70 o 
   4  12   3        5.88       16.13      3.19 o 
   5  12   3        7.52        7.83      2.25 o 
   6  12   3       69.31       84.05      6.79 o 
   7  12   3        1.90        3.15      2.26 o 
   8  12   3       17.72       13.78      4.70 o 
 -10  13   3       40.15       60.72      7.07 o 
  -9  13   3        4.78        6.11      2.48 o 
  -8  13   3       20.85       21.03      3.68 o 
  -7  13   3      102.85       90.58      6.93 o 
  -6  13   3       46.11       60.93      5.93 o 
  -5  13   3      194.24      191.68      8.02 o 
  -4  13   3     1568.86     1469.83     34.96 o 
  -3  13   3       19.41       19.38      2.68 o 
  -2  13   3      193.82      192.44      4.58 o 
  -1  13   3      136.31      151.08      4.98 o 
   0  13   3      716.50      666.34     10.74 o 
   1  13   3      197.72      201.44      6.27 o 
   2  13   3      134.55      133.68      5.42 o 
   3  13   3      266.31      235.01      7.34 o 
   4  13   3       44.86       41.74      4.23 o 
   5  13   3        4.40        8.05      2.40 o 
   6  13   3        2.71        9.24      3.00 o 
   7  13   3        0.07        7.10      3.25 o 
   8  13   3        8.86        9.88     11.03 o 
 -10  14   3       36.27       31.45      5.03 o 
  -9  14   3       17.49       20.23      4.08 o 
  -8  14   3        0.13        6.28      2.44 o 
  -7  14   3       96.42       89.64      7.25 o 
  -6  14   3       74.62       70.67      6.50 o 
  -5  14   3      413.48      410.38     10.13 o 
  -4  14   3       75.53       74.11      4.43 o 
  -3  14   3      104.21       78.16      4.39 o 
  -2  14   3       82.58       88.70      3.71 o 
  -1  14   3       28.74       45.05      3.49 o 
   0  14   3        4.06        5.96      1.82 o 
   1  14   3       29.57       27.75      3.29 o 
   2  14   3       32.68       41.88      3.96 o 
   3  14   3       74.38       85.04      4.80 o 
   4  14   3       28.82       23.85      5.46 o 
   5  14   3        9.45        9.33      2.52 o 
   6  14   3        8.40       20.59      3.84 o 
   7  14   3        0.00        4.26      3.28 o 
   8  14   3        3.19       10.65      3.85 o 
 -10  15   3       21.16       19.64      3.95 o 
  -9  15   3       16.91       12.32      3.59 o 
  -8  15   3       30.67       28.35      4.07 o 
  -7  15   3      281.04      234.33     10.06 o 
  -6  15   3        2.59        3.48      2.93 o 
  -5  15   3      382.68      333.47      9.32 o 
  -4  15   3       19.41       17.95      2.95 o 
  -3  15   3       80.13       97.79      4.96 o 
  -2  15   3        0.02        1.74      1.54 o 
  -1  15   3        0.17        1.52      1.30 o 
   0  15   3      100.47       97.07      4.45 o 
   1  15   3       93.79       85.10      4.37 o 
   2  15   3        0.49        2.06      1.76 o 
   3  15   3       56.62       70.77      4.78 o 
   4  15   3        4.81        6.54      2.21 o 
   5  15   3       79.01       84.84      7.27 o 
   6  15   3       40.82       33.93      5.17 o 
   7  15   3        6.53       13.34      4.39 o 
  -9  16   3       45.32       47.41      6.09 o 
  -8  16   3        0.45        4.06      2.69 o 
  -7  16   3       15.48       24.32      4.63 o 
  -6  16   3      176.15      156.72      6.97 o 
  -5  16   3       70.49       54.30      4.91 o 
  -4  16   3        1.19        4.23      2.13 o 
  -3  16   3       10.68       22.93      8.82 o 
  -2  16   3      366.50      337.80     14.45 o 
  -1  16   3       31.92       36.61      3.40 o 
   0  16   3        6.06        6.36      2.12 o 
   1  16   3        4.73        9.65      2.34 o 
   2  16   3        0.46        2.81      1.79 o 
   3  16   3        1.42        4.76      2.02 o 
   4  16   3       20.47       17.24      2.92 o 
   5  16   3        0.46        3.03      2.38 o 
   6  16   3       29.66       31.02      6.50 o 
   7  16   3        0.27        6.77      7.53 o 
  -9  17   3       18.47       20.97      4.05 o 
  -8  17   3        8.65       12.71      3.56 o 
  -7  17   3      163.38      139.99      9.71 o 
  -6  17   3        1.31        5.52      2.05 o 
  -5  17   3       69.64       79.27      5.81 o 
  -4  17   3      638.88      564.34     14.42 o 
  -3  17   3       12.83       11.66      4.56 o 
  -2  17   3      397.49      394.99     14.19 o 
  -1  17   3       93.14       96.26      4.45 o 
   0  17   3      170.17      179.85      7.91 o 
   1  17   3        4.02        7.78      2.09 o 
   2  17   3       58.60       61.31      4.90 o 
   3  17   3       17.57       23.35      3.36 o 
   4  17   3        5.38       13.59      2.76 o 
   5  17   3        3.53        8.57      2.70 o 
   6  17   3       32.56       42.36      7.69 o 
   7  17   3       53.36       55.75      8.56 o 
  -9  18   3        6.06        6.15      3.15 o 
  -8  18   3       21.35       31.06      4.25 o 
  -7  18   3        0.00        8.77      2.50 o 
  -6  18   3        0.91        5.03      2.25 o 
  -5  18   3      440.69      463.38     13.70 o 
  -4  18   3       41.33       45.72      6.94 o 
  -3  18   3     1961.58     1796.34     65.57 o 
  -2  18   3       68.79       76.29      8.17 o 
  -1  18   3      250.22      269.57      7.52 o 
   0  18   3       40.10       44.01      4.16 o 
   1  18   3       30.32       30.58      3.61 o 
   2  18   3       43.79       50.91      4.65 o 
   3  18   3       16.00       20.78      3.26 o 
   4  18   3      198.88      171.33      8.43 o 
   5  18   3       17.38       27.89      5.63 o 
   6  18   3       68.58       66.63      9.46 o 
   7  18   3        0.58        5.73      3.71 o 
  -8  19   3        7.77       12.44      4.06 o 
  -7  19   3       58.56       57.85      6.76 o 
  -6  19   3       20.48       16.59      3.97 o 
  -5  19   3       51.66       47.57      5.85 o 
  -4  19   3      826.33      671.28     20.42 o 
  -3  19   3        0.68        1.52      2.92 o 
  -2  19   3      519.05      462.89     16.13 o 
  -1  19   3       12.04       18.72      4.53 o 
   0  19   3      583.31      514.52     11.06 o 
   1  19   3        0.71       12.44      2.63 o 
   2  19   3       40.12       52.82      4.85 o 
   3  19   3      174.55      172.97      7.03 o 
   4  19   3       13.98       10.67      3.16 o 
   5  19   3       48.61       62.80      8.68 o 
   6  19   3       18.96       24.77      5.33 o 
  -8  20   3        7.10       12.59      4.08 o 
  -7  20   3       64.13       74.36      7.47 o 
  -6  20   3        9.18        5.97      2.77 o 
  -5  20   3       35.17       49.13      7.69 o 
  -4  20   3        0.45        0.27      2.89 o 
  -3  20   3      173.35      143.64      9.68 o 
  -2  20   3       19.55       15.87      4.55 o 
  -1  20   3        4.44        6.44      3.31 o 
   0  20   3      264.59      250.21      8.09 o 
   1  20   3      389.82      378.29     10.02 o 
   2  20   3       55.18       71.72      5.70 o 
   3  20   3       24.41       37.71      5.02 o 
   4  20   3       37.56       64.11     10.74 o 
   5  20   3       29.64       23.21      5.30 o 
   6  20   3        3.72       12.87     10.42 o 
  -8  21   3        0.13        6.78      3.49 o 
  -7  21   3       21.85       24.34      4.40 o 
  -6  21   3       57.76       57.93      8.34 o 
  -5  21   3       61.42       60.36      8.60 o 
  -4  21   3       12.23       17.83      9.74 o 
  -3  21   3       14.90       18.62      4.86 o 
  -2  21   3        1.05        8.36      3.83 o 
  -1  21   3       88.06       75.78      8.54 o 
   0  21   3      399.86      419.01     12.34 o 
   1  21   3      186.21      186.83      7.24 o 
   2  21   3      239.54      224.29      8.09 o 
   3  21   3       11.44       13.35      3.22 o 
   4  21   3       13.49       21.78     13.01 o 
   5  21   3       17.92       27.88      6.07 o 
  -7  22   3       10.06       13.18      8.06 o 
  -6  22   3        7.19       13.31      4.56 o 
  -5  22   3       11.96       22.53      5.78 o 
  -4  22   3      100.71       97.55     10.38 o 
  -3  22   3        7.17       15.66      5.48 o 
  -2  22   3       52.23       48.49      7.32 o 
  -1  22   3       58.81       85.31      9.28 o 
   0  22   3       39.14       39.32      6.24 o 
   1  22   3       66.84       86.68      5.65 o 
   2  22   3        2.35       10.28      2.66 o 
   3  22   3       61.37       79.47      7.30 o 
   4  22   3       14.57       23.83      8.82 o 
   5  22   3        1.55        3.10      3.14 o 
  -7  23   3        0.00        0.00      3.06 o 
  -6  23   3       10.46        7.30      4.20 o 
  -5  23   3       11.87       20.25      6.39 o 
  -4  23   3       10.91       21.90      5.21 o 
  -3  23   3        0.75        5.13      3.40 o 
  -2  23   3        6.36       10.34      3.87 o 
  -1  23   3        5.76        8.90      5.17 o 
   0  23   3        0.17        5.85      3.39 o 
   1  23   3      103.77       90.05      5.41 o 
   2  23   3      177.23      148.46      7.85 o 
   3  23   3       27.31       32.54      5.74 o 
   4  23   3       20.29       31.17      6.25 o 
  -6  24   3        0.42        1.38      3.43 o 
  -5  24   3        0.01        2.17      5.55 o 
  -4  24   3        7.50       10.05      3.73 o 
  -3  24   3       23.52       30.97      6.04 o 
  -2  24   3        2.98        7.83      5.40 o 
  -1  24   3        1.71        5.48      3.38 o 
   0  24   3        5.03       17.64      4.62 o 
   1  24   3       17.78       27.37      4.34 o 
   2  24   3       18.60       33.66      5.14 o 
   3  24   3       53.18       64.52      8.54 o 
   4  24   3       16.96       19.49      4.44 o 
  -5  25   3        8.43       21.02      4.82 o 
  -4  25   3        8.57       16.47      4.81 o 
  -3  25   3        3.72        8.33      3.82 o 
  -2  25   3        3.94        1.39      4.18 o 
  -1  25   3        6.53       13.69      4.49 o 
   0  25   3       17.81       18.02      5.11 o 
   1  25   3       12.17       20.70      4.59 o 
   2  25   3       17.50       19.84      3.79 o 
   3  25   3       12.44       13.05      7.38 o 
  -4  26   3       21.27       38.00      6.24 o 
  -3  26   3        8.78       18.41      5.21 o 
  -2  26   3       10.42       18.36      4.66 o 
  -1  26   3        7.48       12.52      4.10 o 
   0  26   3       14.61       25.15      5.16 o 
   1  26   3        1.92       15.67      6.09 o 
   2  26   3        0.40        8.52      5.78 o 
  -3  27   3       18.74       32.00     10.65 o 
  -2  27   3       31.36       56.17      7.73 o 
  -1  27   3        2.04        6.69      9.05 o 
   0  27   3        1.86       10.68      4.26 o 
   1  27   3        2.18       19.78      6.09 o 
 -11   0   4        1.62        9.74      6.09 o 
 -10   0   4       60.54       61.76     12.32 o 
  -9   0   4      485.46      461.10     24.95 o 
  -8   0   4     1075.41     1056.07     34.23 o 
  -7   0   4       43.31       46.38      4.62 o 
  -6   0   4       41.20       62.34      4.27 o 
  -5   0   4      675.48      759.88     16.42 o 
  -4   0   4       27.88       25.80      2.88 o 
  -3   0   4     2667.05     2644.17     86.56 o 
  -2   0   4      145.43      160.72      7.07 o 
  -1   0   4      230.82      237.58     10.72 o 
   0   0   4       32.54       38.74      3.82 o 
   1   0   4     1256.12     1118.18     20.77 o 
   2   0   4     1607.32     1618.29    102.53 o 
   3   0   4      140.64      119.28     10.04 o 
   4   0   4       48.67       36.13     11.33 o 
   5   0   4     1735.49     1292.78     37.42 o 
   6   0   4        2.57        4.41      6.47 o 
   7   0   4       40.84       41.82      7.04 o 
   8   0   4        2.93        8.11      3.52 o 
 -11   1   4       52.70       49.42      8.23 o 
 -10   1   4      140.40      150.86     10.54 o 
  -9   1   4     1666.84     1489.58     30.55 o 
  -8   1   4       60.24       82.64     10.04 o 
  -7   1   4       94.76      103.14      4.46 o 
  -6   1   4       12.22       13.81      1.54 o 
  -5   1   4      123.28      146.89      3.69 o 
  -4   1   4      390.33      444.72      8.59 o 
  -3   1   4      105.53      117.17      3.44 o 
  -2   1   4        8.09       11.26      1.53 o 
  -1   1   4      256.03      242.82      5.45 o 
   0   1   4       57.81       43.90      2.06 o 
   1   1   4        0.08        1.78      1.44 o 
   2   1   4     8004.73     7671.65    136.51 o 
   3   1   4      256.11      211.36     11.11 o 
   4   1   4        5.79       13.16      2.72 o 
   5   1   4        0.39        8.06      4.52 o 
   6   1   4        2.04        4.62      2.29 o 
   7   1   4        1.87        3.64      2.19 o 
   8   1   4       10.69       19.15      3.43 o 
 -11   2   4        1.25       10.36      4.22 o 
 -10   2   4        6.11        8.26      5.55 o 
  -9   2   4       10.23       43.25      7.29 o 
  -8   2   4      218.97      202.60     11.23 o 
  -7   2   4        1.27        4.19      1.51 o 
  -6   2   4      192.98      202.76      4.25 o 
  -5   2   4      377.75      369.06      6.48 o 
  -4   2   4       14.45       16.21      1.57 o 
  -3   2   4       17.09       36.68      2.00 o 
  -2   2   4      196.56      183.66      8.30 o 
  -1   2   4      958.16      872.57     18.25 o 
   0   2   4        4.48        1.42      0.77 o 
   1   2   4      234.95      199.74      6.10 o 
   2   2   4      251.03      213.82      6.99 o 
   3   2   4      987.28      954.85     34.52 o 
   4   2   4       13.16       22.40      3.29 o 
   5   2   4        6.75       20.22      4.81 o 
   6   2   4        0.46        3.97      2.27 o 
   7   2   4       11.19       10.42      2.88 o 
   8   2   4        0.27        7.25      2.66 o 
 -11   3   4       82.72       80.07     10.06 o 
 -10   3   4        9.81       18.40      5.32 o 
  -9   3   4     1053.82      937.20     24.31 o 
  -8   3   4       64.94       55.30      4.35 o 
  -7   3   4      174.45      167.89      5.87 o 
  -6   3   4       54.78       68.26      3.90 o 
  -5   3   4        4.50        5.96      1.02 o 
  -4   3   4     1378.17     1504.08     22.10 o 
  -3   3   4      202.09      219.52      4.23 o 
  -2   3   4      223.29      220.44      4.88 o 
  -1   3   4       29.73       31.42      2.59 o 
   0   3   4      233.62      215.53      7.75 o 
   1   3   4        0.60        2.70      1.56 o 
   2   3   4      988.93      910.15     24.72 o 
   3   3   4      161.03      176.86      6.42 o 
   4   3   4       11.25       14.96      2.85 o 
   5   3   4       27.63       24.45      3.66 o 
   6   3   4       13.21       21.91      3.74 o 
   7   3   4        1.78        9.08      2.79 o 
   8   3   4       60.21       62.41      6.07 o 
 -11   4   4        0.00        2.32      4.49 o 
 -10   4   4       40.28       49.09      7.74 o 
  -9   4   4      231.48      239.32     12.80 o 
  -8   4   4       53.02       64.54      5.01 o 
  -7   4   4       88.71       76.67      4.18 o 
  -6   4   4      216.11      194.40      6.13 o 
  -5   4   4       64.44      101.95      2.72 o 
  -4   4   4     1886.93     2059.16     30.44 o 
  -3   4   4      586.62      580.16     16.20 o 
  -2   4   4      736.27      682.35     17.36 o 
  -1   4   4      954.44      869.46     19.78 o 
   0   4   4       36.58       37.20      3.00 o 
   1   4   4       78.74       88.96      4.09 o 
   2   4   4       11.83       15.40      2.73 o 
   3   4   4       10.09       13.26      2.68 o 
   4   4   4        4.79        5.50      3.18 o 
   5   4   4      269.33      226.57      9.16 o 
   6   4   4        0.76        2.61      2.12 o 
   7   4   4        5.15       13.31      2.75 o 
   8   4   4        0.57        4.34      2.39 o 
 -11   5   4       62.22       78.07     10.01 o 
 -10   5   4       33.51       34.62      6.71 o 
  -9   5   4        0.01        0.05      2.09 o 
  -8   5   4       93.18       87.51      5.15 o 
  -7   5   4      525.53      495.71     10.36 o 
  -6   5   4       24.00       27.51      3.52 o 
  -5   5   4        0.12        1.79      1.53 o 
  -4   5   4      546.86      613.35     14.69 o 
  -3   5   4     2601.02     2977.00     62.87 o 
  -2   5   4       15.36       16.02      1.78 o 
  -1   5   4       24.63       29.50      2.28 o 
   0   5   4        9.18        7.25      1.58 o 
   1   5   4       97.48       84.23      3.99 o 
   2   5   4       66.18       59.01      4.30 o 
   3   5   4       23.05       14.92      2.71 o 
   4   5   4        8.63        8.86      2.20 o 
   5   5   4        7.88       10.30      2.64 o 
   6   5   4       57.77       56.78      5.23 o 
   7   5   4        0.58        4.37      2.15 o 
   8   5   4       94.87       86.98      6.53 o 
 -11   6   4        2.99       11.98      4.20 o 
 -10   6   4        6.31       11.80      4.42 o 
  -9   6   4       24.20       45.46      4.70 o 
  -8   6   4     1191.07     1105.44     16.63 o 
  -7   6   4      459.25      395.73      9.52 o 
  -6   6   4      186.24      192.20      9.02 o 
  -5   6   4        2.34        2.12      1.36 o 
  -4   6   4      168.93      229.93      5.11 o 
  -3   6   4      132.93      151.89      5.19 o 
  -2   6   4       35.33       40.15      2.09 o 
  -1   6   4      148.38      114.50      3.10 o 
   0   6   4        7.65        4.42      1.55 o 
   1   6   4        3.30        2.59      1.56 o 
   2   6   4       12.60       17.77      2.84 o 
   3   6   4        3.08        5.01      1.81 o 
   4   6   4       19.22       16.96      2.83 o 
   5   6   4       20.92       25.39      3.69 o 
   6   6   4        1.23        6.17      2.27 o 
   7   6   4       31.87       35.18      4.51 o 
   8   6   4        4.31        9.21      2.66 o 
 -11   7   4        7.96       15.48      5.32 o 
 -10   7   4        2.36       10.26      4.56 o 
  -9   7   4      470.66      421.55     11.20 o 
  -8   7   4       87.23       98.48      5.54 o 
  -7   7   4      131.29      122.17      5.62 o 
  -6   7   4      227.53      238.49      8.26 o 
  -5   7   4       28.86       43.23      4.20 o 
  -4   7   4        3.93        4.62      1.75 o 
  -3   7   4     2609.81     2955.40     72.44 o 
  -2   7   4        6.46        8.39      1.23 o 
  -1   7   4       38.66       43.06      2.34 o 
   0   7   4      429.08      360.97      5.73 o 
   1   7   4       90.71       79.67      4.79 o 
   2   7   4       13.24       12.79      2.47 o 
   3   7   4       43.38       48.34      4.21 o 
   4   7   4       48.84       52.63      4.66 o 
   5   7   4       78.62       77.27      5.23 o 
   6   7   4        0.38        3.86      2.12 o 
   7   7   4        2.21        7.07      2.31 o 
   8   7   4       34.86       34.51      5.53 o 
 -11   8   4       21.34       37.67      7.73 o 
 -10   8   4       40.74       53.95      6.45 o 
  -9   8   4        0.38        4.11      2.10 o 
  -8   8   4        0.01        3.03      2.06 o 
  -7   8   4      272.92      261.07     11.90 o 
  -6   8   4     1311.75     1260.36     43.63 o 
  -5   8   4      173.92      163.30      6.64 o 
  -4   8   4      164.51      173.98      6.49 o 
  -3   8   4      583.73      637.41     11.64 o 
  -2   8   4      294.04      285.88      5.17 o 
  -1   8   4      301.96      349.65      5.50 o 
   0   8   4      185.85      162.89      6.63 o 
   1   8   4     1154.67     1076.71     42.58 o 
   2   8   4        5.75        3.09      1.86 o 
   3   8   4       11.60       11.14      2.34 o 
   4   8   4        0.25        1.09      1.70 o 
   5   8   4      238.44      216.05      9.49 o 
   6   8   4       16.95       16.10      3.06 o 
   7   8   4       60.80       64.40      5.86 o 
   8   8   4       11.35       12.83      3.72 o 
 -11   9   4        0.68        3.44      3.83 o 
 -10   9   4        2.73        5.88      2.42 o 
  -9   9   4      209.48      184.23      7.51 o 
  -8   9   4      116.84      122.37      6.01 o 
  -7   9   4     1366.07     1266.43     59.78 o 
  -6   9   4       52.56       44.48      4.94 o 
  -5   9   4      728.46      709.82     13.91 o 
  -4   9   4      761.24      748.02     24.67 o 
  -3   9   4        1.10        2.65      0.86 o 
  -2   9   4      153.04      164.44      4.59 o 
  -1   9   4     3244.69     3411.19     62.76 o 
   0   9   4       81.98       77.87      4.40 o 
   1   9   4       66.18       66.69      3.91 o 
   2   9   4       57.34       69.76      4.26 o 
   3   9   4       21.91       31.22      4.16 o 
   4   9   4       58.48       62.65      5.07 o 
   5   9   4       20.35       24.49      3.53 o 
   6   9   4        0.91        4.72      2.07 o 
   7   9   4        1.25        5.00      2.21 o 
   8   9   4        7.78       16.85      3.70 o 
 -11  10   4        2.47        6.96      4.56 o 
 -10  10   4       10.37       11.96      2.94 o 
  -9  10   4       29.24       33.70      4.50 o 
  -8  10   4      116.15      114.17      5.88 o 
  -7  10   4       69.90       76.77      6.54 o 
  -6  10   4       91.78       87.07      5.50 o 
  -5  10   4       82.83      102.28      5.76 o 
  -4  10   4      408.32      401.12     10.25 o 
  -3  10   4       95.40       94.44      3.31 o 
  -2  10   4       57.54       58.11      2.48 o 
  -1  10   4     1994.68     2043.63     29.42 o 
   0  10   4      133.89      126.98      4.93 o 
   1  10   4       55.01       59.29      4.27 o 
   2  10   4       20.60       21.11      3.02 o 
   3  10   4      198.20      180.56      7.03 o 
   4  10   4       11.66       15.21      2.76 o 
   5  10   4      257.77      218.78      9.20 o 
   6  10   4       27.48       34.98      4.41 o 
   7  10   4       29.97       41.01      5.63 o 
   8  10   4        6.40       16.08      3.70 o 
 -10  11   4       60.64       62.49      5.96 o 
  -9  11   4      280.67      241.47      8.81 o 
  -8  11   4      134.04      122.06      6.20 o 
  -7  11   4       31.78       41.01      5.03 o 
  -6  11   4       60.85       62.02      5.79 o 
  -5  11   4      189.02      178.44      7.60 o 
  -4  11   4      304.78      294.42     10.42 o 
  -3  11   4      429.03      443.36     13.72 o 
  -2  11   4        3.73        4.94      1.12 o 
  -1  11   4       14.69        9.19      1.63 o 
   0  11   4       41.66       57.88      4.13 o 
   1  11   4      293.45      252.81      8.32 o 
   2  11   4       71.62       80.95      4.42 o 
   3  11   4       67.07       65.33      4.74 o 
   4  11   4      267.09      224.85     12.87 o 
   5  11   4       17.13       21.38      3.36 o 
   6  11   4        2.19        9.71      2.32 o 
   7  11   4        9.87        9.65      3.61 o 
   8  11   4        4.07        5.19      2.78 o 
 -10  12   4       11.57       12.28      2.97 o 
  -9  12   4       11.29       20.54      4.41 o 
  -8  12   4      142.28      137.60      6.68 o 
  -7  12   4      147.43      154.80      9.27 o 
  -6  12   4       72.78       85.85      6.50 o 
  -5  12   4     1012.04      924.92     32.84 o 
  -4  12   4       41.72       59.62      4.56 o 
  -3  12   4      105.60       77.15      4.17 o 
  -2  12   4       87.56       84.17      3.02 o 
  -1  12   4      556.58      552.44     10.96 o 
   0  12   4      804.73      745.99     11.89 o 
   1  12   4        1.65        2.24      1.50 o 
   2  12   4       33.50       30.47      3.53 o 
   3  12   4       76.95       82.26      4.66 o 
   4  12   4        6.79       10.20      2.48 o 
   5  12   4        9.17       13.87      2.91 o 
   6  12   4       14.08       22.21      3.58 o 
   7  12   4        0.79       10.75      3.07 o 
 -10  13   4        6.83       18.32      3.36 o 
  -9  13   4        4.77       10.26      2.79 o 
  -8  13   4       13.85       14.58      3.01 o 
  -7  13   4       15.44       23.14      4.08 o 
  -6  13   4        0.03        2.11      2.31 o 
  -5  13   4      262.62      241.53      9.10 o 
  -4  13   4      343.91      304.60      8.38 o 
  -3  13   4      748.36      777.65     40.07 o 
  -2  13   4       25.25       37.18      2.55 o 
  -1  13   4       44.00       50.54      3.51 o 
   0  13   4        0.81        1.74      1.52 o 
   1  13   4       47.16       47.96      4.17 o 
   2  13   4        3.13        5.84      2.02 o 
   3  13   4      103.20      108.56      6.35 o 
   4  13   4       21.62       25.06      4.24 o 
   5  13   4       13.29       14.12      2.86 o 
   6  13   4        5.22        9.03      3.16 o 
   7  13   4        2.91        4.48      2.70 o 
 -10  14   4       14.09       23.69      3.94 o 
  -9  14   4        3.75       11.55      2.78 o 
  -8  14   4      158.63      149.87      8.25 o 
  -7  14   4      320.07      270.63     10.66 o 
  -6  14   4        0.78        3.75      5.25 o 
  -5  14   4       67.89       74.60      5.56 o 
  -4  14   4        0.35        2.78      1.86 o 
  -3  14   4      688.76      665.68     13.73 o 
  -2  14   4      301.42      243.51      7.87 o 
  -1  14   4       15.24       17.45      2.55 o 
   0  14   4       17.58       26.50      3.12 o 
   1  14   4       38.01       39.45      3.94 o 
   2  14   4       13.98       15.31      2.72 o 
   3  14   4        0.34        3.98      2.14 o 
   4  14   4       19.06       25.71      3.74 o 
   5  14   4       12.68       12.11      2.81 o 
   6  14   4        2.86       10.30      2.82 o 
   7  14   4        1.58       10.67      3.71 o 
 -10  15   4        0.01        3.76      2.73 o 
  -9  15   4        7.00       15.24      3.04 o 
  -8  15   4       52.86       60.52      6.90 o 
  -7  15   4        2.32        6.00      2.90 o 
  -6  15   4      256.62      249.54      9.92 o 
  -5  15   4        3.56        8.27      2.53 o 
  -4  15   4      279.68      276.04      8.39 o 
  -3  15   4      420.15      366.82     11.77 o 
  -2  15   4      100.14       86.98      6.92 o 
  -1  15   4      290.79      256.00      9.22 o 
   0  15   4       14.86       21.79      2.97 o 
   1  15   4       15.69       19.88      2.96 o 
   2  15   4        3.92        6.60      2.17 o 
   3  15   4        0.01        3.91      1.96 o 
   4  15   4        1.53        4.95      2.16 o 
   5  15   4       51.14       55.41      5.42 o 
   6  15   4       35.37       34.59      5.12 o 
   7  15   4        0.16       10.54      5.17 o 
  -9  16   4        4.88       15.94      3.03 o 
  -8  16   4        5.34       12.08      4.60 o 
  -7  16   4        0.10        7.00      2.85 o 
  -6  16   4       22.59       25.31      3.70 o 
  -5  16   4       53.46       50.63      4.87 o 
  -4  16   4     1099.31      980.82     27.66 o 
  -3  16   4      117.33      110.89      8.01 o 
  -2  16   4      658.19      670.95     18.82 o 
  -1  16   4       46.70       49.39      4.09 o 
   0  16   4       28.35       53.93      4.38 o 
   1  16   4        4.98       12.86      2.66 o 
   2  16   4        0.93        3.73      1.91 o 
   3  16   4       16.20       29.06      3.64 o 
   4  16   4        7.16       10.92      2.83 o 
   5  16   4       32.00       43.38      5.71 o 
   6  16   4       10.64       15.83      4.52 o 
  -9  17   4        5.04       12.96      4.22 o 
  -8  17   4       60.38       53.60      6.28 o 
  -7  17   4       61.89       65.47      5.99 o 
  -6  17   4       86.53       83.56      6.15 o 
  -5  17   4       11.73       18.87      3.25 o 
  -4  17   4        3.12        1.41      2.16 o 
  -3  17   4      652.33      631.47     26.55 o 
  -2  17   4       31.55       43.99      7.07 o 
  -1  17   4       25.19       36.56      4.44 o 
   0  17   4        2.08        8.45      2.25 o 
   1  17   4       20.09       33.23      3.79 o 
   2  17   4        0.03        0.96      1.89 o 
   3  17   4      110.87      118.85      6.03 o 
   4  17   4       36.20       39.69      4.39 o 
   5  17   4       28.78       37.94      5.47 o 
   6  17   4       18.76       27.63      5.60 o 
  -9  18   4        1.86        9.78      3.32 o 
  -8  18   4       54.09       60.54      6.06 o 
  -7  18   4        0.01        0.00      1.90 o 
  -6  18   4      445.45      354.29     14.38 o 
  -5  18   4       56.85       69.06      5.77 o 
  -4  18   4       19.51       23.55      5.48 o 
  -3  18   4       50.11       59.53      7.75 o 
  -2  18   4      116.14       90.29      7.63 o 
  -1  18   4       34.79       44.74      6.87 o 
   0  18   4        8.06       12.38      2.67 o 
   1  18   4        1.29        4.91      2.06 o 
   2  18   4       56.71       75.10      5.33 o 
   3  18   4      105.95      103.58      5.94 o 
   4  18   4       63.66       72.95      6.00 o 
   5  18   4       42.33       63.70      6.86 o 
   6  18   4        0.46        7.11      3.68 o 
  -8  19   4        0.02        6.23      3.27 o 
  -7  19   4       19.27       23.35      3.66 o 
  -6  19   4       11.52       12.26      2.91 o 
  -5  19   4      353.43      326.55     12.11 o 
  -4  19   4       56.47       45.05      6.99 o 
  -3  19   4        2.41        7.99      4.00 o 
  -2  19   4       40.31       33.25      6.11 o 
  -1  19   4      701.65      647.83     20.23 o 
   0  19   4       11.19       24.67      3.50 o 
   1  19   4      187.06      200.73      7.47 o 
   2  19   4       22.80       36.28      4.26 o 
   3  19   4       54.58       74.94      5.70 o 
   4  19   4        0.00       10.58      2.93 o 
   5  19   4       42.94       47.65      6.16 o 
  -8  20   4       22.68       31.03      4.40 o 
  -7  20   4        7.96        8.95      3.47 o 
  -6  20   4       15.20       17.74      3.77 o 
  -5  20   4        1.75        7.19      3.68 o 
  -4  20   4       14.43       12.83      4.44 o 
  -3  20   4        5.39       11.71      7.53 o 
  -2  20   4      303.50      246.24     12.64 o 
  -1  20   4       85.72       99.51      8.37 o 
   0  20   4      353.76      355.80     11.65 o 
   1  20   4       58.68       67.20      5.61 o 
   2  20   4       78.32       91.18      6.14 o 
   3  20   4      117.71      104.66      5.93 o 
   4  20   4       28.29       39.12      7.21 o 
   5  20   4        1.46        8.98      3.83 o 
  -7  21   4       19.78       29.09      4.73 o 
  -6  21   4        0.40        1.15      4.18 o 
  -5  21   4      171.78      138.76     18.26 o 
  -4  21   4      161.49      156.31     19.93 o 
  -3  21   4       36.66       43.41      7.36 o 
  -2  21   4       94.09       89.25      8.43 o 
  -1  21   4       92.58       98.64      8.22 o 
   0  21   4      123.06       99.94      8.25 o 
   1  21   4      220.28      186.61      7.49 o 
   2  21   4      132.97      136.18      9.20 o 
   3  21   4      157.67      131.18      6.56 o 
   4  21   4        4.19       11.55      4.74 o 
   5  21   4        0.03        4.68      3.28 o 
  -7  22   4        0.30        4.52      2.52 o 
  -6  22   4        9.16       20.47      5.04 o 
  -5  22   4        2.59        5.14      3.71 o 
  -4  22   4       14.65       27.27      5.62 o 
  -3  22   4       15.53       15.83      4.89 o 
  -2  22   4       39.46       34.61      6.85 o 
  -1  22   4        0.04        7.47      3.75 o 
   0  22   4       10.45       10.40      4.09 o 
   1  22   4        7.90       15.83      3.65 o 
   2  22   4      138.65      143.22      9.79 o 
   3  22   4       22.74       35.17      5.30 o 
   4  22   4        0.36        6.25      4.56 o 
  -6  23   4       46.33       51.84      7.77 o 
  -5  23   4        0.05        5.09      3.69 o 
  -4  23   4       64.81       52.29      7.46 o 
  -3  23   4        4.66        6.81      3.81 o 
  -2  23   4       22.82       20.05      4.99 o 
  -1  23   4       13.32       20.07      7.23 o 
   0  23   4       32.22       47.67     11.26 o 
   1  23   4       14.80       27.40      5.09 o 
   2  23   4        8.77       13.00      2.94 o 
   3  23   4        2.14       11.73      4.63 o 
  -6  24   4        0.82        0.00      3.35 o 
  -5  24   4        1.40        0.00      2.56 o 
  -4  24   4       20.13       19.53      5.15 o 
  -3  24   4        8.94       24.20      6.24 o 
  -2  24   4       19.53       24.81      7.61 o 
  -1  24   4        5.16       13.65      4.09 o 
   0  24   4       12.22       30.58     15.29 o 
   1  24   4       10.38       22.28      4.67 o 
   2  24   4       26.30       38.87      6.29 o 
   3  24   4        1.95        9.94      3.01 o 
  -5  25   4        0.20        3.74      7.83 o 
  -4  25   4       34.46       58.80      8.50 o 
  -3  25   4        8.48        7.28      3.81 o 
  -2  25   4        0.12        5.60      3.40 o 
  -1  25   4       13.25       25.97      9.74 o 
   0  25   4        1.89        8.13      4.09 o 
   1  25   4        4.88       10.88      4.94 o 
   2  25   4       20.47       38.02      6.29 o 
  -3  26   4        4.56        8.13      3.71 o 
  -2  26   4       31.53       39.88      6.78 o 
  -1  26   4        0.00        3.33      6.24 o 
   0  26   4        6.30       20.94      5.15 o 
   1  26   4        4.17       11.29      4.36 o 
 -11   1   5       32.39       49.68     10.42 o 
 -10   1   5       33.06       38.46     10.19 o 
  -9   1   5       22.70       36.53      6.65 o 
  -8   1   5      390.47      385.57     15.27 o 
  -7   1   5        4.64        9.47      2.55 o 
  -6   1   5       18.13       24.00      2.40 o 
  -5   1   5      194.22      206.88      6.94 o 
  -4   1   5      142.12      184.71      4.85 o 
  -3   1   5       65.73       80.24      3.33 o 
  -2   1   5        8.94       11.46      1.79 o 
  -1   1   5      103.23       95.56      5.36 o 
   0   1   5       30.49       38.58      2.64 o 
   1   1   5      661.80      650.89     14.41 o 
   2   1   5       10.26        4.80      1.87 o 
   3   1   5      181.60      119.14      8.74 o 
   4   1   5       94.15       56.90      5.45 o 
   5   1   5       16.49       24.35      4.03 o 
   6   1   5       23.50       24.14      3.87 o 
   7   1   5        1.50        4.54      2.74 o 
   8   1   5        0.03        5.95      2.36 o 
 -11   2   5       33.20       26.98      8.29 o 
 -10   2   5        0.55        0.00      3.12 o 
  -9   2   5       55.50       55.93      8.22 o 
  -8   2   5      314.07      298.58     13.50 o 
  -7   2   5      517.61      469.19      9.74 o 
  -6   2   5       53.15       57.74      3.65 o 
  -5   2   5        4.30        6.34      1.18 o 
  -4   2   5       80.98       90.03      3.17 o 
  -3   2   5        0.12        2.33      1.05 o 
  -2   2   5     2497.46     2530.43     61.65 o 
  -1   2   5       86.57       90.11      4.79 o 
   0   2   5       48.48       45.54      2.74 o 
   1   2   5        7.72        7.30      2.01 o 
   2   2   5        8.92       12.17      2.47 o 
   3   2   5       51.42       30.61      3.68 o 
   4   2   5     2804.57     2164.68    162.63 o 
   5   2   5        0.59        8.69      2.76 o 
   6   2   5        0.07        0.00      1.86 o 
   7   2   5        0.00        3.83      4.26 o 
   8   2   5        1.65        3.23      2.48 o 
 -11   3   5       19.36       23.77      5.81 o 
 -10   3   5       38.60       47.83      8.22 o 
  -9   3   5      156.62      138.91      9.96 o 
  -8   3   5      782.53      721.38     22.13 o 
  -7   3   5       79.10       84.96      4.55 o 
  -6   3   5       13.80       20.55      3.26 o 
  -5   3   5       16.98       10.79      1.46 o 
  -4   3   5       34.17       31.61      2.19 o 
  -3   3   5      407.86      369.80     11.21 o 
  -2   3   5      919.05      939.79     24.13 o 
  -1   3   5      347.76      339.73      6.52 o 
   0   3   5        2.51        4.99      1.26 o 
   1   3   5       50.25       45.71      3.95 o 
   2   3   5       26.94       23.75      3.17 o 
   3   3   5       55.03       59.12      4.86 o 
   4   3   5        5.95       21.48      6.02 o 
   5   3   5      443.34      340.88     16.01 o 
   6   3   5        4.12       12.96      2.96 o 
   7   3   5        2.71       11.16      3.86 o 
   8   3   5        0.24        4.01      2.58 o 
 -11   4   5        9.52       11.52      4.51 o 
 -10   4   5      103.08      106.64     11.07 o 
  -9   4   5      117.94      113.27      9.03 o 
  -8   4   5      107.96      111.20      5.47 o 
  -7   4   5     1081.34     1040.95     15.04 o 
  -6   4   5        4.02        7.48      2.19 o 
  -5   4   5      183.16      170.20      5.09 o 
  -4   4   5      425.75      445.57      6.67 o 
  -3   4   5        7.91       10.09      1.53 o 
  -2   4   5      520.39      540.19     17.13 o 
  -1   4   5      222.31      221.42      8.45 o 
   0   4   5       84.10       88.33      4.45 o 
   1   4   5       31.16       39.52      4.29 o 
   2   4   5       23.35       17.95      2.74 o 
   3   4   5       24.48       12.35      3.21 o 
   4   4   5      440.04      339.60     13.75 o 
   5   4   5       24.74       24.03      3.88 o 
   6   4   5        4.00        6.26      2.44 o 
   7   4   5        0.72        7.21      2.51 o 
   8   4   5        0.14        1.26      2.16 o 
 -11   5   5       39.03       58.13      9.02 o 
 -10   5   5        0.23        8.36      4.56 o 
  -9   5   5       90.72       92.26      9.68 o 
  -8   5   5        1.87        0.36      1.96 o 
  -7   5   5      476.55      453.02     10.23 o 
  -6   5   5      212.71      212.89      8.48 o 
  -5   5   5      139.16      130.26      5.73 o 
  -4   5   5      273.30      311.35      8.81 o 
  -3   5   5       55.85       53.61      2.58 o 
  -2   5   5        1.79        7.73      2.65 o 
  -1   5   5       78.73       59.87      3.49 o 
   0   5   5       76.56       57.18      3.45 o 
   1   5   5      455.24      410.40     12.19 o 
   2   5   5       10.93       13.99      2.85 o 
   3   5   5       69.58       50.27      4.73 o 
   4   5   5       24.29       26.72      3.92 o 
   5   5   5      270.78      254.85     14.45 o 
   6   5   5        0.22        3.20      2.17 o 
   7   5   5       14.08       10.48      2.75 o 
 -11   6   5        0.55       17.35     10.04 o 
 -10   6   5       14.06       11.12      4.64 o 
  -9   6   5       38.20       45.27      7.56 o 
  -8   6   5      292.78      246.85      9.90 o 
  -7   6   5      543.79      493.84     12.31 o 
  -6   6   5       17.43       21.93      3.45 o 
  -5   6   5      434.86      392.40     10.06 o 
  -4   6   5      272.44      302.47     14.27 o 
  -3   6   5      203.25      196.36      4.60 o 
  -2   6   5      151.72      178.54      4.72 o 
  -1   6   5      197.09      192.86      6.87 o 
   0   6   5        3.96        0.77      1.39 o 
   1   6   5       15.15       20.80      2.98 o 
   2   6   5        8.68       16.67      2.89 o 
   3   6   5       11.92        7.24      2.22 o 
   4   6   5      158.26      130.45      6.31 o 
   5   6   5        6.71        8.33      2.62 o 
   6   6   5        3.43        8.03      2.59 o 
   7   6   5        1.28        6.49      2.47 o 
 -11   7   5       26.86       38.81     11.26 o 
 -10   7   5        1.11        0.45      3.21 o 
  -9   7   5        0.34        4.92      2.99 o 
  -8   7   5        5.23       13.07      2.81 o 
  -7   7   5      475.33      404.88     12.96 o 
  -6   7   5       80.75       90.28      5.41 o 
  -5   7   5      216.85      199.45      8.32 o 
  -4   7   5      224.51      231.30      7.69 o 
  -3   7   5      200.19      171.91      4.31 o 
  -2   7   5      208.66      168.93      4.18 o 
  -1   7   5       17.58       13.44      1.67 o 
   0   7   5      222.77      217.81     11.08 o 
   1   7   5      176.41      159.13      6.06 o 
   2   7   5        0.00        3.84      2.09 o 
   3   7   5       21.15       36.43      4.18 o 
   4   7   5        0.92        4.00      1.93 o 
   5   7   5      134.47      123.48      6.42 o 
   6   7   5        2.31        9.70      2.61 o 
   7   7   5        0.58        4.88      3.88 o 
 -11   8   5       11.52       13.97      4.87 o 
 -10   8   5        0.12        1.45      5.02 o 
  -9   8   5        6.11        9.93      2.54 o 
  -8   8   5       15.64       15.91      3.08 o 
  -7   8   5       39.22       42.59      5.06 o 
  -6   8   5      313.06      285.76     10.96 o 
  -5   8   5       15.21       12.81      2.87 o 
  -4   8   5        6.28        5.31      2.02 o 
  -3   8   5       30.11       40.61      2.41 o 
  -2   8   5      795.27      743.90      8.83 o 
  -1   8   5      356.25      354.94      6.58 o 
   0   8   5      238.52      245.48      7.05 o 
   1   8   5       50.66       71.24      4.55 o 
   2   8   5       95.69       68.38      5.04 o 
   3   8   5        0.79        1.70      2.44 o 
   4   8   5      188.85      161.17      6.96 o 
   5   8   5        0.01        4.72      2.44 o 
   6   8   5        0.24        4.10      2.55 o 
   7   8   5        9.27        7.43      2.52 o 
 -11   9   5        0.02        8.13      4.03 o 
 -10   9   5       11.76       18.08      5.57 o 
  -9   9   5       54.42       57.68      5.39 o 
  -8   9   5       48.78       48.38      4.94 o 
  -7   9   5       91.65       81.48      5.98 o 
  -6   9   5      745.22      610.27     24.07 o 
  -5   9   5        5.75        6.29      2.08 o 
  -4   9   5       40.33       37.96      4.61 o 
  -3   9   5       40.22       27.66      2.47 o 
  -2   9   5      139.27      177.88      4.40 o 
  -1   9   5      833.78      761.56     21.10 o 
   0   9   5        8.72        6.68      1.94 o 
   1   9   5       29.53       35.58      4.18 o 
   2   9   5       12.26       14.04      2.64 o 
   3   9   5       45.11       51.41      4.78 o 
   4   9   5        0.26        3.51      2.29 o 
   5   9   5       84.89      100.39      5.84 o 
   6   9   5        8.33        8.49      2.55 o 
   7   9   5        8.02       14.21      2.95 o 
 -11  10   5       16.00       19.04      4.89 o 
 -10  10   5       10.19       13.43      3.06 o 
  -9  10   5        3.96        8.05      2.56 o 
  -8  10   5        3.30        9.22      2.48 o 
  -7  10   5      108.78       95.32      6.53 o 
  -6  10   5       97.03       94.20      5.94 o 
  -5  10   5        4.03        5.87      2.45 o 
  -4  10   5        4.18        7.80      3.04 o 
  -3  10   5        4.70        6.24      1.59 o 
  -2  10   5        6.55        4.27      1.21 o 
  -1  10   5     1441.96     1309.07     15.55 o 
   0  10   5        4.96        8.10      2.43 o 
   1  10   5        3.37        5.11      1.91 o 
   2  10   5       77.53       91.60      4.92 o 
   3  10   5        3.99        6.64      1.96 o 
   4  10   5       52.76       50.47      5.15 o 
   5  10   5        5.97        3.32      2.20 o 
   6  10   5        0.16        5.19      2.34 o 
   7  10   5        0.02        9.59      2.80 o 
 -10  11   5       25.59       35.22      4.76 o 
  -9  11   5        9.43       16.02      3.17 o 
  -8  11   5       35.23       36.67      5.11 o 
  -7  11   5       14.49       13.10      3.47 o 
  -6  11   5      457.58      464.14     12.71 o 
  -5  11   5      660.55      569.08     13.46 o 
  -4  11   5      202.86      195.19      7.58 o 
  -3  11   5      229.72      196.74     11.12 o 
  -2  11   5       80.28       88.53      3.70 o 
  -1  11   5      744.19      680.03     21.36 o 
   0  11   5        4.70       13.23      2.48 o 
   1  11   5      921.38      778.90     17.21 o 
   2  11   5        3.01        5.89      2.04 o 
   3  11   5        5.85        6.64      2.13 o 
   4  11   5        0.16        2.03      2.81 o 
   5  11   5        5.72       11.50      2.77 o 
   6  11   5        4.07        5.21      2.28 o 
   7  11   5       39.08       46.91      6.09 o 
 -10  12   5       12.86       19.04      3.47 o 
  -9  12   5      155.12      137.50      6.91 o 
  -8  12   5       20.63       30.84      4.93 o 
  -7  12   5       12.14       14.63      3.40 o 
  -6  12   5       10.93       16.05      3.59 o 
  -5  12   5       44.50       39.11      5.06 o 
  -4  12   5      132.69      110.25      5.30 o 
  -3  12   5       28.27       20.00      2.88 o 
  -2  12   5      467.42      402.04     10.41 o 
  -1  12   5       10.13       24.89      3.11 o 
   0  12   5      495.48      461.17     10.14 o 
   1  12   5      138.01      153.87      6.33 o 
   2  12   5      101.87       99.20      5.22 o 
   3  12   5        8.38        9.03      2.40 o 
   4  12   5       44.37       31.96      4.30 o 
   5  12   5        0.68        6.32      2.46 o 
   6  12   5        0.24        5.91      2.83 o 
 -10  13   5        4.58        8.32      2.69 o 
  -9  13   5        7.59       17.00      3.12 o 
  -8  13   5      177.26      155.52      9.24 o 
  -7  13   5       11.87       14.77      3.63 o 
  -6  13   5        7.16       13.69      3.50 o 
  -5  13   5      128.94      130.44      7.01 o 
  -4  13   5       29.40       27.31      3.63 o 
  -3  13   5       67.08       59.40      5.81 o 
  -2  13   5      482.80      466.95     11.41 o 
  -1  13   5      292.94      299.41      7.91 o 
   0  13   5      181.55      204.10      6.98 o 
   1  13   5      163.69      170.91      6.67 o 
   2  13   5       39.47       33.31      4.62 o 
   3  13   5        1.73        3.91      2.00 o 
   4  13   5        0.19        6.15      2.35 o 
   5  13   5       45.42       36.41      4.65 o 
   6  13   5        4.85        4.70      2.46 o 
 -10  14   5       15.47       20.76      3.41 o 
  -9  14   5       85.87       74.65      6.56 o 
  -8  14   5       27.25       37.23      5.49 o 
  -7  14   5       26.69       27.31      7.12 o 
  -6  14   5      310.01      235.03     13.77 o 
  -5  14   5      149.52      138.25      6.39 o 
  -4  14   5      755.02      709.27     22.62 o 
  -3  14   5        7.44        5.72      2.44 o 
  -2  14   5       82.47      102.53      7.86 o 
  -1  14   5      276.07      222.06      8.08 o 
   0  14   5        0.55        6.06      2.09 o 
   1  14   5        0.10        4.05      2.06 o 
   2  14   5       59.35       76.38      5.77 o 
   3  14   5        5.09        7.44      2.32 o 
   4  14   5        7.60       10.52      3.03 o 
   5  14   5        1.05        8.93      2.59 o 
   6  14   5        0.25        4.01      3.43 o 
  -9  15   5        0.01        6.72      2.40 o 
  -8  15   5      142.97      117.98     11.21 o 
  -7  15   5        9.88       14.52      3.65 o 
  -6  15   5       70.76       74.08      6.61 o 
  -5  15   5       10.21       12.18      2.93 o 
  -4  15   5        6.33       15.09      2.86 o 
  -3  15   5       69.10       75.42      8.50 o 
  -2  15   5       14.57       30.54      5.64 o 
  -1  15   5      553.79      496.21     12.77 o 
   0  15   5       30.26       29.20      3.52 o 
   1  15   5        2.94        3.10      1.93 o 
   2  15   5        0.73        2.43      2.03 o 
   3  15   5        1.94        2.62      2.18 o 
   4  15   5        0.33        2.63      2.03 o 
   5  15   5        7.28       12.57      3.10 o 
   6  15   5        7.96        4.64      4.18 o 
  -9  16   5        0.36       10.09      2.79 o 
  -8  16   5       31.26       26.31      4.77 o 
  -7  16   5       23.44       26.07      4.42 o 
  -6  16   5      265.10      251.05     12.27 o 
  -5  16   5      103.37       73.56      5.92 o 
  -4  16   5      138.25      117.85      7.11 o 
  -3  16   5      168.64      156.61     13.62 o 
  -2  16   5       17.53       21.94      4.73 o 
  -1  16   5      119.17      103.09      7.72 o 
   0  16   5        7.93        9.19      2.44 o 
   1  16   5      206.79      208.79      7.62 o 
   2  16   5        0.17        5.44      2.17 o 
   3  16   5        0.01        2.48      2.25 o 
   4  16   5        0.36        0.00      2.52 o 
   5  16   5       10.27       12.37      3.39 o 
  -9  17   5       10.70       16.96      3.31 o 
  -8  17   5        9.77        8.26      4.39 o 
  -7  17   5       34.06       43.09      4.95 o 
  -6  17   5       24.16       18.91      3.44 o 
  -5  17   5       11.08        9.99      4.47 o 
  -4  17   5      236.96      223.11      9.77 o 
  -3  17   5      539.99      487.22     42.29 o 
  -2  17   5       44.26       51.78      7.31 o 
  -1  17   5       51.90       49.80      7.53 o 
   0  17   5        4.53        6.91      2.46 o 
   1  17   5      123.38      137.28      6.26 o 
   2  17   5        0.03        3.67      2.26 o 
   3  17   5        0.14        5.95      2.60 o 
   4  17   5        1.50        7.28      2.48 o 
   5  17   5       24.14       26.64      4.73 o 
  -8  18   5       40.05       63.05      6.02 o 
  -7  18   5       29.33       43.40      4.95 o 
  -6  18   5       11.65       18.36      3.35 o 
  -5  18   5       23.15       30.80      5.00 o 
  -4  18   5       33.82       41.30      7.10 o 
  -3  18   5      486.38      421.81     16.51 o 
  -2  18   5      550.50      467.11     17.32 o 
  -1  18   5      373.96      345.72     14.94 o 
   0  18   5        7.30        8.84      3.12 o 
   1  18   5       19.94       24.01      3.57 o 
   2  18   5       41.34       48.30      4.98 o 
   3  18   5       73.93       87.79      6.37 o 
   4  18   5       31.29       39.17      4.34 o 
   5  18   5       91.29       99.76      9.10 o 
  -8  19   5        2.69        3.92      3.12 o 
  -7  19   5        0.04        3.63      2.18 o 
  -6  19   5        2.54        4.98      2.90 o 
  -5  19   5       60.68       61.21      7.04 o 
  -4  19   5       23.70       15.85      4.94 o 
  -3  19   5      101.74      101.30      9.05 o 
  -2  19   5      369.94      341.28     23.43 o 
  -1  19   5       36.51       60.99      8.34 o 
   0  19   5      184.77      199.47      8.94 o 
   1  19   5        0.88        5.81      2.18 o 
   2  19   5       29.20       46.15      5.69 o 
   3  19   5        5.57        6.46      2.92 o 
   4  19   5        2.73       11.66      3.01 o 
  -8  20   5       33.90       45.77      5.20 o 
  -7  20   5       20.68       40.34      4.83 o 
  -6  20   5       35.54       49.15      6.47 o 
  -5  20   5       36.67       39.23      7.29 o 
  -4  20   5       22.10       24.52      5.54 o 
  -3  20   5       17.76       21.10      5.17 o 
  -2  20   5      212.06      195.11     11.76 o 
  -1  20   5       40.45       41.27      6.80 o 
   0  20   5       28.72       37.39      6.67 o 
   1  20   5      215.93      195.87     12.67 o 
   2  20   5       65.01       66.01      5.86 o 
   3  20   5        1.74        5.32      2.46 o 
   4  20   5       13.74       20.17      5.75 o 
  -7  21   5        1.46        4.59      2.63 o 
  -6  21   5        0.13        4.36      3.57 o 
  -5  21   5       15.37       16.37      4.92 o 
  -4  21   5        7.60       15.02      5.22 o 
  -3  21   5       22.54       24.16      5.55 o 
  -2  21   5        0.01        5.57      3.60 o 
  -1  21   5        9.91       16.94      7.23 o 
   0  21   5        1.14        7.35      3.65 o 
   1  21   5       16.20       37.59      4.97 o 
   2  21   5       51.08       75.02      6.31 o 
   3  21   5       13.29       31.28      5.03 o 
  -6  22   5        3.80        4.81      4.18 o 
  -5  22   5       45.79       53.05      7.86 o 
  -4  22   5        4.19        9.78      4.79 o 
  -3  22   5       27.67       32.10     13.62 o 
  -2  22   5        7.02        9.67      6.16 o 
  -1  22   5       63.89       80.48      9.57 o 
   0  22   5        7.32        7.72      4.01 o 
   1  22   5       81.93      102.09      7.75 o 
   2  22   5        3.06       12.12      2.79 o 
   3  22   5       56.45       52.13      6.15 o 
  -6  23   5       21.59       40.92      7.07 o 
  -5  23   5        0.85        9.96      6.01 o 
  -4  23   5        0.21        4.68      3.25 o 
  -3  23   5        0.93        3.33      3.22 o 
  -2  23   5        0.88        4.16      3.59 o 
  -1  23   5        0.01        6.89      3.79 o 
   0  23   5        2.69        3.36      3.38 o 
   1  23   5        1.45        5.73      5.02 o 
   2  23   5       17.75       29.67      4.71 o 
  -5  24   5        4.91       12.90      4.55 o 
  -4  24   5        2.21        5.54      3.35 o 
  -3  24   5        1.51        5.67      5.02 o 
  -2  24   5        0.98        4.75      3.65 o 
  -1  24   5        3.10        6.69      5.93 o 
   0  24   5        2.68        6.46      5.17 o 
   1  24   5        0.38       12.96      3.85 o 
  -3  25   5        4.80       11.79      4.30 o 
  -2  25   5       60.08       79.58     16.43 o 
  -1  25   5       11.86       21.31      4.98 o 
   0  25   5       17.92       18.38      9.05 o 
 -11   0   6        1.51        5.17      5.32 o 
 -10   0   6      101.40      101.32     15.52 o 
  -9   0   6      112.61      105.88     14.91 o 
  -8   0   6     2113.22     1968.07     48.98 o 
  -7   0   6      235.21      254.51     17.65 o 
  -6   0   6      368.74      350.67     11.66 o 
  -5   0   6      253.06      228.22      8.67 o 
  -4   0   6      544.42      549.66     13.20 o 
  -3   0   6      312.27      321.43     22.13 o 
  -2   0   6       44.36       57.64      5.86 o 
  -1   0   6      226.17      217.63      7.19 o 
   0   0   6       43.42       48.93      7.76 o 
   1   0   6        0.25        3.25      2.44 o 
   2   0   6       62.21       65.93     12.09 o 
   3   0   6     1470.08     1197.13     49.37 o 
   4   0   6        8.85       10.04      6.69 o 
   5   0   6       20.66       29.38      6.85 o 
   6   0   6      198.71      139.93     10.38 o 
   7   0   6       13.48       20.57      6.54 o 
 -11   1   6       13.30       25.15     12.85 o 
 -10   1   6        1.17       10.44      4.51 o 
  -9   1   6       17.97       34.41      6.72 o 
  -8   1   6       73.89       84.35      9.35 o 
  -7   1   6     2018.59     1842.39     46.17 o 
  -6   1   6        0.31        0.96      1.89 o 
  -5   1   6       19.05       26.14      2.45 o 
  -4   1   6        8.72       10.35      1.88 o 
  -3   1   6      146.01      145.30      4.98 o 
  -2   1   6      788.92      752.21     30.47 o 
  -1   1   6      135.65      116.49      4.25 o 
   0   1   6     1206.25     1109.56     26.46 o 
   1   1   6        4.94        8.03      2.18 o 
   2   1   6        3.57        8.88      2.49 o 
   3   1   6       52.85       52.69      5.21 o 
   4   1   6      153.49      118.69     10.03 o 
   5   1   6        1.43        5.32      2.40 o 
   6   1   6      243.18      174.93      8.19 o 
   7   1   6       10.82       13.70      4.37 o 
 -11   2   6        5.59        8.89      4.16 o 
 -10   2   6      132.27      121.56      9.81 o 
  -9   2   6       16.85       20.35      5.15 o 
  -8   2   6      668.00      572.43     18.87 o 
  -7   2   6       11.25       25.74      3.95 o 
  -6   2   6       40.27       44.77      4.33 o 
  -5   2   6        1.33        8.41      1.94 o 
  -4   2   6       36.36       54.28      3.14 o 
  -3   2   6      265.99      268.10      6.71 o 
  -2   2   6       94.26      106.58      7.15 o 
  -1   2   6       25.01       26.11      2.69 o 
   0   2   6       84.44       86.33      5.20 o 
   1   2   6      114.26      134.41      8.67 o 
   2   2   6        4.20        8.82      2.37 o 
   3   2   6      256.49      226.15      8.33 o 
   4   2   6       16.57       22.99      3.79 o 
   5   2   6        1.88        9.27      2.84 o 
   6   2   6        6.43        9.57      2.80 o 
   7   2   6       15.66       25.43      3.85 o 
 -11   3   6        3.78        7.79      3.82 o 
 -10   3   6        3.13        7.54      4.02 o 
  -9   3   6      114.97      104.83     12.55 o 
  -8   3   6      511.06      452.09     17.04 o 
  -7   3   6      517.61      515.46     10.85 o 
  -6   3   6        1.99        5.76      1.88 o 
  -5   3   6      509.86      490.29     15.74 o 
  -4   3   6      517.22      477.78      7.82 o 
  -3   3   6        5.81        9.63      2.07 o 
  -2   3   6      816.08      774.44     20.75 o 
  -1   3   6      176.58      169.59      5.18 o 
   0   3   6       33.27       40.48      3.91 o 
   1   3   6       45.76       57.12      4.69 o 
   2   3   6       15.64       34.94      4.04 o 
   3   3   6        6.70       10.89      2.96 o 
   4   3   6       13.70       17.12      3.20 o 
   5   3   6        5.74        6.63      2.64 o 
   6   3   6       10.01        9.99      2.89 o 
   7   3   6        3.71        8.25      4.36 o 
 -11   4   6       31.37       37.65      6.97 o 
 -10   4   6       66.47       77.82     17.04 o 
  -9   4   6       30.34       33.24      6.66 o 
  -8   4   6        7.72        9.92      4.35 o 
  -7   4   6       47.08       49.21      4.53 o 
  -6   4   6      374.38      368.98     10.13 o 
  -5   4   6       23.52       29.90      4.05 o 
  -4   4   6      138.26      148.38      4.40 o 
  -3   4   6      110.27      107.76      4.33 o 
  -2   4   6       52.39       47.59      3.19 o 
  -1   4   6       24.28       23.56      2.61 o 
   0   4   6        2.55        2.24      1.55 o 
   1   4   6       17.36       15.91      2.99 o 
   2   4   6        5.40        5.53      2.08 o 
   3   4   6       41.33       45.77      4.86 o 
   4   4   6        0.74        6.94      2.49 o 
   5   4   6        0.40        0.00      2.01 o 
   6   4   6        5.31        6.24      2.38 o 
   7   4   6        0.04        3.34      2.32 o 
 -11   5   6        0.24        7.84      4.09 o 
 -10   5   6       44.58       57.81      8.59 o 
  -9   5   6       24.76       36.21      7.04 o 
  -8   5   6        0.18        2.81      2.45 o 
  -7   5   6       51.91       55.83      5.35 o 
  -6   5   6       90.25       98.27      5.54 o 
  -5   5   6      117.49      108.98      5.79 o 
  -4   5   6       23.91       27.30      2.89 o 
  -3   5   6       96.63      103.64      3.84 o 
  -2   5   6      160.04      171.91      5.83 o 
  -1   5   6       16.62       19.65      2.47 o 
   0   5   6       81.62       67.52      4.87 o 
   1   5   6        3.30        9.31      2.59 o 
   2   5   6       10.16        8.28      2.29 o 
   3   5   6        0.18        3.59      2.15 o 
   4   5   6        1.12        2.17      2.04 o 
   5   5   6        5.32        6.87      2.43 o 
   6   5   6       33.67       29.05      4.22 o 
 -11   6   6        0.24        2.89      3.76 o 
 -10   6   6       22.17       28.21      5.83 o 
  -9   6   6       11.92       20.58      5.53 o 
  -8   6   6       32.06       45.68      4.53 o 
  -7   6   6      417.22      396.21     11.35 o 
  -6   6   6        2.16        6.21      2.49 o 
  -5   6   6       47.85       56.48      5.13 o 
  -4   6   6      140.52      153.14      5.32 o 
  -3   6   6      189.02      195.39      6.67 o 
  -2   6   6      449.99      489.60     18.55 o 
  -1   6   6       99.36      104.54      5.01 o 
   0   6   6       19.19       36.53      3.86 o 
   1   6   6        7.41        5.34      1.89 o 
   2   6   6        0.03        4.01      3.32 o 
   3   6   6        2.07        6.32      2.08 o 
   4   6   6        8.99        9.27      2.72 o 
   5   6   6        0.78        1.46      2.10 o 
   6   6   6        0.80        4.06      2.59 o 
 -11   7   6        0.66       10.42      3.66 o 
 -10   7   6        3.27        6.22      5.17 o 
  -9   7   6       15.25       23.10     13.16 o 
  -8   7   6      320.71      297.49      9.18 o 
  -7   7   6        1.12       13.05      3.05 o 
  -6   7   6        1.71        4.25      2.19 o 
  -5   7   6       65.63       74.19      5.12 o 
  -4   7   6       65.57       65.95      5.14 o 
  -3   7   6       43.98       42.51      3.00 o 
  -2   7   6      317.55      303.61      8.61 o 
  -1   7   6       59.32       53.80      4.25 o 
   0   7   6      142.04      158.79      6.19 o 
   1   7   6       43.26       48.49      4.58 o 
   2   7   6        3.23        7.58      2.60 o 
   3   7   6        2.24        2.67      2.06 o 
   4   7   6       11.91       14.56      2.96 o 
   5   7   6        4.22       10.98      2.56 o 
   6   7   6       31.05       29.68      4.66 o 
 -11   8   6       19.28       32.26      6.12 o 
 -10   8   6        5.83       22.72      5.30 o 
  -9   8   6       54.75       70.55      6.98 o 
  -8   8   6      144.27      137.13      6.46 o 
  -7   8   6       43.47       49.03      5.45 o 
  -6   8   6       32.93       33.44      4.39 o 
  -5   8   6      299.77      291.91     20.55 o 
  -4   8   6       36.94       38.02      4.37 o 
  -3   8   6        0.50        0.64      1.36 o 
  -2   8   6       76.63       69.75      3.59 o 
  -1   8   6       38.14       42.63      3.92 o 
   0   8   6       99.16      103.68      5.22 o 
   1   8   6       15.29       17.36      2.96 o 
   2   8   6       64.74       81.43      5.69 o 
   3   8   6       13.10       19.87      3.55 o 
   4   8   6        9.98       15.02      4.68 o 
   5   8   6        0.00        1.47      2.23 o 
   6   8   6        0.48        3.46      2.27 o 
 -10   9   6       36.02       45.29      7.42 o 
  -9   9   6       25.35       36.27      4.57 o 
  -8   9   6        7.53       14.99      3.15 o 
  -7   9   6      238.63      217.16      9.45 o 
  -6   9   6      985.00      942.58     17.80 o 
  -5   9   6      108.00      108.22      6.91 o 
  -4   9   6        8.27       22.70      3.58 o 
  -3   9   6      170.97      144.77      5.30 o 
  -2   9   6      159.94      140.72      4.79 o 
  -1   9   6       12.78       14.71      2.51 o 
   0   9   6      766.59      679.74     19.93 o 
   1   9   6       26.49       25.62      3.59 o 
   2   9   6        0.29        9.85      2.50 o 
   3   9   6       34.17       43.24      5.88 o 
   4   9   6        1.66        4.60      2.37 o 
   5   9   6        0.00        1.00      2.26 o 
   6   9   6       73.03       71.03      6.71 o 
 -10  10   6        0.00        3.78      3.58 o 
  -9  10   6       23.33       28.69      3.94 o 
  -8  10   6      179.32      139.82      7.60 o 
  -7  10   6      144.68      142.60      7.44 o 
  -6  10   6        4.49        1.59      2.26 o 
  -5  10   6       81.53       78.02      5.76 o 
  -4  10   6        2.24        6.82      2.49 o 
  -3  10   6      149.97      148.33      7.18 o 
  -2  10   6        4.32        2.33      1.43 o 
  -1  10   6      113.12      128.51      5.51 o 
   0  10   6        0.78        5.57      2.20 o 
   1  10   6        3.89        5.20      1.92 o 
   2  10   6        6.92       16.10      3.07 o 
   3  10   6      144.50      152.32      7.84 o 
   4  10   6        0.06        3.16      2.09 o 
   5  10   6       11.59       16.85      3.38 o 
   6  10   6       18.97       19.98      3.43 o 
 -10  11   6       11.11       30.85      6.30 o 
  -9  11   6        0.48       12.91      2.88 o 
  -8  11   6        0.11        3.91      2.72 o 
  -7  11   6      625.38      504.05     14.01 o 
  -6  11   6      209.87      216.61      8.92 o 
  -5  11   6      212.04      176.46     11.94 o 
  -4  11   6       12.89       10.75      2.58 o 
  -3  11   6        8.90       15.59      3.43 o 
  -2  11   6      273.73      256.06      8.82 o 
  -1  11   6       17.14       20.39      3.12 o 
   0  11   6       84.27       89.28      6.87 o 
   1  11   6      298.41      270.21      8.60 o 
   2  11   6       15.88       19.39      3.28 o 
   3  11   6       22.00       22.80      3.68 o 
   4  11   6       52.95       58.22      5.87 o 
   5  11   6        6.47       12.99      3.12 o 
   6  11   6       30.03       30.80      4.38 o 
 -10  12   6       77.05       90.11      8.04 o 
  -9  12   6       11.31       14.18      3.04 o 
  -8  12   6       15.54       21.98      4.32 o 
  -7  12   6        1.01        5.85      2.86 o 
  -6  12   6       89.16      100.70      6.46 o 
  -5  12   6       22.07       28.59      4.58 o 
  -4  12   6      589.12      537.96     25.40 o 
  -3  12   6       89.79      104.13      6.43 o 
  -2  12   6       64.24       73.28      5.49 o 
  -1  12   6      206.59      195.31      6.86 o 
   0  12   6       12.22       19.58      3.14 o 
   1  12   6       20.12       24.45      4.13 o 
   2  12   6        5.25        2.37      1.92 o 
   3  12   6        4.68        5.27      2.36 o 
   4  12   6        2.90        3.58      2.32 o 
   5  12   6       19.46       19.86      3.40 o 
 -10  13   6        0.01        5.39      2.75 o 
  -9  13   6        7.26       15.05      3.13 o 
  -8  13   6       66.82       85.90      7.63 o 
  -7  13   6      170.52      138.77     11.30 o 
  -6  13   6      438.56      380.84     12.27 o 
  -5  13   6       55.70       58.26      5.33 o 
  -4  13   6      621.46      543.60     17.27 o 
  -3  13   6       19.20       19.15      3.77 o 
  -2  13   6      272.65      234.75     16.20 o 
  -1  13   6       18.29       17.86      3.01 o 
   0  13   6        0.80        5.04      2.90 o 
   1  13   6       66.97       67.69      5.66 o 
   2  13   6       16.18       25.51      3.70 o 
   3  13   6        1.68        6.52      2.91 o 
   4  13   6        3.88        7.37      2.53 o 
   5  13   6        0.03        4.75      2.34 o 
  -9  14   6       36.09       43.60      5.97 o 
  -8  14   6       26.62       37.10      5.42 o 
  -7  14   6       51.82       61.63      6.60 o 
  -6  14   6      160.14      158.17      8.76 o 
  -5  14   6        9.08       12.31      3.49 o 
  -4  14   6       53.49       67.97      8.18 o 
  -3  14   6       14.46       11.43      3.23 o 
  -2  14   6       23.23       36.31      6.44 o 
  -1  14   6       80.85       73.40      6.02 o 
   0  14   6       85.08       76.01      5.45 o 
   1  14   6        0.62        1.57      2.01 o 
   2  14   6        5.48        7.74      2.52 o 
   3  14   6        9.17       11.51      2.72 o 
   4  14   6        0.02        3.09      2.21 o 
   5  14   6       14.04       14.55      2.97 o 
  -9  15   6       42.44       62.19      7.26 o 
  -8  15   6        0.48        5.20      2.85 o 
  -7  15   6        0.47        5.34      4.16 o 
  -6  15   6       91.28       98.10      6.28 o 
  -5  15   6       20.44       38.92      5.44 o 
  -4  15   6       19.50       15.46      3.56 o 
  -3  15   6        2.16        3.03      3.47 o 
  -2  15   6      510.18      552.05     18.77 o 
  -1  15   6       31.14       31.85      4.63 o 
   0  15   6      237.19      218.20      7.84 o 
   1  15   6       74.18       78.84      7.07 o 
   2  15   6       10.86       21.86      3.45 o 
   3  15   6        0.61        7.77      2.63 o 
   4  15   6        4.78        4.09      2.20 o 
   5  15   6        0.07        1.40      2.25 o 
  -9  16   6       43.96       48.35      6.40 o 
  -8  16   6       19.75       29.49      6.78 o 
  -7  16   6       48.58       44.75      6.22 o 
  -6  16   6        0.90        7.37      2.93 o 
  -5  16   6       54.19       50.01      6.24 o 
  -4  16   6       73.07       72.50      7.31 o 
  -3  16   6       29.73       51.87      7.65 o 
  -2  16   6       48.41       48.93      7.35 o 
  -1  16   6      502.63      472.17     17.59 o 
   0  16   6        2.48        9.70      3.40 o 
   1  16   6      118.12      122.31      6.19 o 
   2  16   6        0.56        6.22      2.47 o 
   3  16   6       21.23       28.35      4.01 o 
   4  16   6        5.96        9.55      2.71 o 
  -8  17   6        9.11       14.75      3.12 o 
  -7  17   6       34.43       32.65      4.40 o 
  -6  17   6       31.50       44.63      6.20 o 
  -5  17   6       37.92       34.20      5.20 o 
  -4  17   6       44.58       56.61      8.22 o 
  -3  17   6      293.51      259.19     13.28 o 
  -2  17   6        0.07        8.78      4.06 o 
  -1  17   6      163.74      166.08     10.73 o 
   0  17   6      135.96      136.72      7.64 o 
   1  17   6        0.57        6.45      2.49 o 
   2  17   6        5.04        5.90      2.43 o 
   3  17   6       29.05       41.12      4.99 o 
   4  17   6       12.43       19.18      3.58 o 
  -8  18   6        0.39        3.67      2.41 o 
  -7  18   6        1.95        3.09      2.68 o 
  -6  18   6       10.65       11.53      3.13 o 
  -5  18   6       50.63       46.70      6.14 o 
  -4  18   6       15.34       23.81      5.54 o 
  -3  18   6        0.34        6.72      4.14 o 
  -2  18   6        0.05        6.34      4.41 o 
  -1  18   6       23.06       25.99      5.69 o 
   0  18   6       41.44       48.78      5.90 o 
   1  18   6        0.65        4.61      2.96 o 
   2  18   6       19.40       21.95      3.46 o 
   3  18   6       32.79       45.54      5.14 o 
  -7  19   6       18.30       25.78      4.53 o 
  -6  19   6       16.93       11.52      4.10 o 
  -5  19   6       14.92       28.11      5.83 o 
  -4  19   6       13.52       21.18      5.37 o 
  -3  19   6        7.63       12.49      4.28 o 
  -2  19   6       14.06       14.53      6.01 o 
  -1  19   6       62.84       80.18      9.76 o 
   0  19   6       21.00       24.62      9.58 o 
   1  19   6       32.45       34.71      4.82 o 
   2  19   6        4.64        9.57      2.79 o 
   3  19   6        0.12        5.57      4.08 o 
  -7  20   6        8.73       11.62      3.32 o 
  -6  20   6        0.01        3.44      2.53 o 
  -5  20   6        1.53       12.76      4.24 o 
  -4  20   6       55.65       54.48      8.28 o 
  -3  20   6       96.00       83.05     10.32 o 
  -2  20   6       24.21       30.10      6.35 o 
  -1  20   6       18.94       34.33      6.69 o 
   0  20   6       76.33       86.53     10.19 o 
   1  20   6       67.25       74.34      7.46 o 
   2  20   6       30.15       40.58      4.55 o 
  -6  21   6        8.22       10.42      4.30 o 
  -5  21   6       12.56       26.53      5.59 o 
  -4  21   6        0.07        0.23      2.91 o 
  -3  21   6        2.98        7.02      3.95 o 
  -2  21   6       26.50       36.05      7.38 o 
  -1  21   6       26.23       31.88     12.55 o 
   0  21   6       51.80       68.07     17.34 o 
   1  21   6       31.10       45.54      7.12 o 
   2  21   6        0.72        5.35      3.26 o 
  -5  22   6        1.56        3.33      5.17 o 
  -4  22   6       32.93       35.91      8.60 o 
  -3  22   6        2.39        2.07      3.22 o 
  -2  22   6        2.03        7.82      3.64 o 
  -1  22   6        3.94        6.47      3.83 o 
   0  22   6        4.06        8.36      4.34 o 
   1  22   6       37.34       43.75     10.72 o 
  -4  23   6       13.37       25.38      7.76 o 
  -3  23   6        0.58        4.64      3.06 o 
  -2  23   6        5.36        8.23      4.29 o 
  -1  23   6        2.95        5.79      5.78 o 
   0  23   6        3.51        8.72      4.49 o 
  -2  24   6       14.19       24.73      4.94 o 
 -11   1   7        6.75       11.19      4.56 o 
 -10   1   7        1.09        3.38      3.38 o 
  -9   1   7        0.74        3.19      3.23 o 
  -8   1   7       10.39       10.09      3.58 o 
  -7   1   7       11.78       13.91      4.29 o 
  -6   1   7      465.35      448.65     14.49 o 
  -5   1   7       38.75       49.86      4.52 o 
  -4   1   7       28.01       28.44      3.02 o 
  -3   1   7        1.19        3.23      1.34 o 
  -2   1   7       23.96       15.67      2.57 o 
  -1   1   7      104.49       95.15      4.19 o 
   0   1   7       27.40       37.30      4.05 o 
   1   1   7        1.57        4.87      2.13 o 
   2   1   7       16.82       10.80      3.38 o 
   3   1   7        1.30        5.91      2.15 o 
   4   1   7       27.11       19.61      3.84 o 
   5   1   7       93.91       81.53      9.88 o 
   6   1   7        3.60        8.99      2.77 o 
 -11   2   7       20.73       38.38      7.19 o 
 -10   2   7       75.63       97.03     10.92 o 
  -9   2   7        3.32        6.26      3.65 o 
  -8   2   7        0.02        6.17      4.11 o 
  -7   2   7      577.73      506.64     17.53 o 
  -6   2   7      235.85      209.02      7.87 o 
  -5   2   7      319.08      300.20      8.67 o 
  -4   2   7       17.51       18.30      2.48 o 
  -3   2   7        2.43        5.10      1.60 o 
  -2   2   7       67.72       64.72      3.58 o 
  -1   2   7       22.59       22.13      2.95 o 
   0   2   7       20.39       22.57      3.22 o 
   1   2   7       25.81       33.08      3.96 o 
   2   2   7        1.11        0.61      2.06 o 
   3   2   7        1.73        4.85      2.14 o 
   4   2   7        2.28        4.71      2.31 o 
   5   2   7      162.73      119.80      7.21 o 
 -11   3   7       37.67       49.56      8.61 o 
 -10   3   7       32.58       57.90      8.86 o 
  -9   3   7       38.20       44.72      7.62 o 
  -8   3   7        4.18       12.86      5.25 o 
  -7   3   7        8.97       21.02      4.01 o 
  -6   3   7     1186.68     1089.43     19.70 o 
  -5   3   7       54.86       51.23      4.94 o 
  -4   3   7       13.50       10.23      2.04 o 
  -3   3   7        0.16        1.29      1.28 o 
  -2   3   7       33.53       37.18      3.27 o 
  -1   3   7      133.14      107.77      6.38 o 
   0   3   7       81.01       78.41      4.96 o 
   1   3   7       15.07       22.41      3.35 o 
   2   3   7        8.38        6.53      2.44 o 
   3   3   7        1.69        6.99      2.34 o 
   4   3   7        5.55        9.01      2.44 o 
   5   3   7      213.85      160.43      7.90 o 
 -10   4   7        0.05        6.58      3.72 o 
  -9   4   7       82.88       93.55      9.22 o 
  -8   4   7       61.35       51.45      7.84 o 
  -7   4   7        3.70       12.51      3.79 o 
  -6   4   7      787.61      724.39     15.08 o 
  -5   4   7       98.03       92.20      5.38 o 
  -4   4   7      144.14      124.72      5.24 o 
  -3   4   7      121.49      114.05      5.50 o 
  -2   4   7       18.98       16.33      2.42 o 
  -1   4   7       21.22       30.23      3.70 o 
   0   4   7        1.51        4.39      1.84 o 
   1   4   7       15.50       21.81      3.33 o 
   2   4   7        5.22       12.41      2.82 o 
   3   4   7        5.01        7.00      2.41 o 
   4   4   7       11.42        7.74      2.67 o 
   5   4   7       17.93       29.40      4.28 o 
 -10   5   7       42.41       75.76      9.88 o 
  -9   5   7        7.31        6.12      3.96 o 
  -8   5   7       12.64       18.08      5.48 o 
  -7   5   7        9.47       18.35      3.36 o 
  -6   5   7      601.26      540.87     13.47 o 
  -5   5   7       62.58       69.09      5.85 o 
  -4   5   7      198.82      205.05      8.87 o 
  -3   5   7       70.15       61.95      3.47 o 
  -2   5   7        8.75        9.58      1.91 o 
  -1   5   7       28.65       37.95      4.06 o 
   0   5   7        2.81        5.02      2.21 o 
   1   5   7        2.63        2.73      1.89 o 
   2   5   7       12.86        8.82      2.71 o 
   3   5   7        0.32        4.75      2.25 o 
   4   5   7        0.72        3.47      2.28 o 
   5   5   7       38.10       31.67      4.51 o 
 -10   6   7       74.99       68.96      9.78 o 
  -9   6   7       22.36       34.98      8.60 o 
  -8   6   7       35.79       42.62      5.51 o 
  -7   6   7        1.36        7.98      2.92 o 
  -6   6   7     1349.23     1247.32     62.22 o 
  -5   6   7      110.83      109.50      8.88 o 
  -4   6   7      333.10      336.09     10.18 o 
  -3   6   7        1.66        4.00      1.29 o 
  -2   6   7       20.83       30.61      3.11 o 
  -1   6   7        2.54        3.83      2.15 o 
   0   6   7       47.82       66.44      5.30 o 
   1   6   7        5.71        4.96      2.13 o 
   2   6   7       50.73       37.30      4.48 o 
   3   6   7        0.66        3.93      2.46 o 
   4   6   7        0.15        5.92      3.86 o 
   5   6   7        2.96        9.47      3.99 o 
 -10   7   7       74.71       96.01      9.43 o 
  -9   7   7        1.05        5.07      3.53 o 
  -8   7   7       62.86       64.37      7.85 o 
  -7   7   7      269.77      235.63      9.30 o 
  -6   7   7       97.47       95.03      5.97 o 
  -5   7   7      588.07      519.59     28.09 o 
  -4   7   7       26.02       21.12      3.69 o 
  -3   7   7       17.17       29.87      3.00 o 
  -2   7   7       18.33       18.64      2.62 o 
  -1   7   7      686.03      557.01     57.12 o 
   0   7   7        9.98       12.98      2.77 o 
   1   7   7       13.71       22.38      4.22 o 
   2   7   7       18.69       11.80      2.91 o 
   3   7   7       16.71       13.64      2.84 o 
   4   7   7        0.56        3.40      2.49 o 
   5   7   7       20.52       23.80      3.99 o 
 -10   8   7       26.34       21.53      8.60 o 
  -9   8   7        1.72        5.45      3.58 o 
  -8   8   7       30.78       39.78      5.13 o 
  -7   8   7       15.48       22.19      4.00 o 
  -6   8   7       20.97       24.67      4.02 o 
  -5   8   7       56.91       54.65      5.64 o 
  -4   8   7      245.93      223.13     12.45 o 
  -3   8   7       41.17       49.20      4.36 o 
  -2   8   7       36.55       36.57      3.43 o 
  -1   8   7       53.57       62.47      5.09 o 
   0   8   7      512.63      414.81     14.44 o 
   1   8   7       25.54       23.93      3.70 o 
   2   8   7       31.77       26.40      3.95 o 
   3   8   7       37.95       40.46      4.90 o 
   4   8   7        0.75        7.76      2.47 o 
   5   8   7       24.96       27.91      4.27 o 
 -10   9   7       61.14       72.35      9.71 o 
  -9   9   7        4.13       14.52      4.24 o 
  -8   9   7        0.68        2.01      2.35 o 
  -7   9   7        0.56        4.87      2.26 o 
  -6   9   7       79.15       80.25      6.80 o 
  -5   9   7      779.27      667.43     28.06 o 
  -4   9   7       33.61       31.35      4.61 o 
  -3   9   7      184.51      160.86      7.74 o 
  -2   9   7      112.15      110.14      5.46 o 
  -1   9   7        3.50       10.66      2.81 o 
   0   9   7        1.07        6.77      2.37 o 
   1   9   7       28.64       39.24      4.45 o 
   2   9   7        1.83        4.36      2.31 o 
   3   9   7        0.22        6.94      2.63 o 
   4   9   7        2.21        7.14      2.56 o 
   5   9   7        9.92       12.18      2.85 o 
 -10  10   7       20.65       33.09      6.86 o 
  -9  10   7        0.46        9.04      3.19 o 
  -8  10   7       19.66       18.03      3.74 o 
  -7  10   7        6.39        8.26      2.70 o 
  -6  10   7      170.22      156.29     12.25 o 
  -5  10   7      472.35      455.15     23.31 o 
  -4  10   7     1117.27      950.50     29.30 o 
  -3  10   7       61.57       55.82      6.03 o 
  -2  10   7       13.34       11.90      4.83 o 
  -1  10   7        6.97       11.62      2.70 o 
   0  10   7      493.36      498.62     11.92 o 
   1  10   7       50.78       61.29      6.13 o 
   2  10   7      133.26       94.82      6.25 o 
   3  10   7       22.77       34.54      5.40 o 
   4  10   7        0.00        6.29      2.51 o 
   5  10   7        1.19        5.29      2.10 o 
  -9  11   7       14.41       20.99      3.55 o 
  -8  11   7       54.68       64.71      6.72 o 
  -7  11   7       71.43       78.69      7.21 o 
  -6  11   7      126.46      125.47      7.15 o 
  -5  11   7        2.48        5.92      4.79 o 
  -4  11   7      137.20      121.34     13.54 o 
  -3  11   7      135.14      118.29      7.05 o 
  -2  11   7       81.77       87.01      6.31 o 
  -1  11   7       32.73       37.70      4.31 o 
   0  11   7        0.65       10.32      2.97 o 
   1  11   7      148.74      142.04      6.79 o 
   2  11   7       30.58       38.25      5.30 o 
   3  11   7       31.66       43.12      5.03 o 
   4  11   7        0.96        4.70      2.79 o 
  -9  12   7        4.44       11.66      3.15 o 
  -8  12   7        1.46        6.38      2.87 o 
  -7  12   7       76.32       71.81      7.01 o 
  -6  12   7       21.85       27.72      4.58 o 
  -5  12   7        3.30       10.97      3.42 o 
  -4  12   7      237.76      226.93      9.88 o 
  -3  12   7        2.61        4.78      2.79 o 
  -2  12   7      635.01      552.12     24.87 o 
  -1  12   7        2.20        7.71      2.83 o 
   0  12   7      227.06      182.45      7.46 o 
   1  12   7        5.65        5.51      2.57 o 
   2  12   7       23.42       25.86      3.78 o 
   3  12   7        5.87       10.44      4.17 o 
   4  12   7        1.04        2.91      2.12 o 
  -9  13   7       58.05       65.49      7.11 o 
  -8  13   7        2.26        6.86      3.03 o 
  -7  13   7       88.34       74.51      7.05 o 
  -6  13   7       47.20       47.73      7.99 o 
  -5  13   7      123.15      101.66      6.85 o 
  -4  13   7        0.51        2.83      2.60 o 
  -3  13   7        0.18        4.05      4.56 o 
  -2  13   7       13.90       24.39      5.75 o 
  -1  13   7       16.74       27.03      4.35 o 
   0  13   7        0.00        4.77      2.23 o 
   1  13   7      125.87      143.03      6.85 o 
   2  13   7        2.68        1.57      2.16 o 
   3  13   7       46.41       43.58      5.20 o 
   4  13   7        4.73        8.57      4.13 o 
  -9  14   7        2.90       10.39      3.92 o 
  -8  14   7       28.44       18.36      4.12 o 
  -7  14   7       24.91       19.38      3.97 o 
  -6  14   7      129.54      101.98      6.99 o 
  -5  14   7      142.65      115.12      9.76 o 
  -4  14   7      131.58      107.88      7.14 o 
  -3  14   7       77.02       88.25      8.71 o 
  -2  14   7        2.31        4.08      3.90 o 
  -1  14   7       18.71       22.30      3.94 o 
   0  14   7      228.64      230.59     10.11 o 
   1  14   7        0.13        3.95      2.29 o 
   2  14   7        2.98        6.83      3.12 o 
   3  14   7        1.33        3.16      2.34 o 
   4  14   7        0.86        5.36      2.30 o 
  -8  15   7        8.18       11.29      3.39 o 
  -7  15   7       40.15       52.64      6.62 o 
  -6  15   7       43.79       48.86     10.80 o 
  -5  15   7        6.98        6.84      3.07 o 
  -4  15   7      108.20       96.67      7.16 o 
  -3  15   7      182.14      165.77     16.81 o 
  -2  15   7       11.98       24.94      5.96 o 
  -1  15   7        0.42        2.03      3.73 o 
   0  15   7        1.13       11.57      3.19 o 
   1  15   7       60.05       64.39      5.82 o 
   2  15   7       29.66       34.51      4.41 o 
   3  15   7        8.50       16.43      3.73 o 
  -8  16   7        0.11        1.74      2.78 o 
  -7  16   7       15.85       11.08      3.33 o 
  -6  16   7        8.78       10.00      2.90 o 
  -5  16   7       37.67       45.12      6.07 o 
  -4  16   7       34.14       34.00      6.32 o 
  -3  16   7        3.86       11.58      4.20 o 
  -2  16   7      308.11      293.85     25.41 o 
  -1  16   7       26.54       37.23      6.95 o 
   0  16   7       34.51       55.97      6.41 o 
   1  16   7        0.94        4.35      2.45 o 
   2  16   7       30.94       32.52      4.27 o 
   3  16   7        1.66        8.61      3.07 o 
  -8  17   7        2.90        1.96      2.36 o 
  -7  17   7        2.40        6.00      2.70 o 
  -6  17   7       10.22       17.71      4.09 o 
  -5  17   7        6.54       11.78      3.29 o 
  -4  17   7       19.56       27.74      5.90 o 
  -3  17   7        5.07        0.00      3.29 o 
  -2  17   7       63.69       81.88     10.02 o 
  -1  17   7      172.56      158.53     10.86 o 
   0  17   7        0.02        3.88      5.55 o 
   1  17   7       10.60       17.70      3.79 o 
   2  17   7        8.66       15.03      3.28 o 
  -7  18   7        3.02       14.80      3.77 o 
  -6  18   7        0.68        4.80      2.88 o 
  -5  18   7        5.38       12.24      3.23 o 
  -4  18   7        2.25        7.60      3.68 o 
  -3  18   7        4.56       11.57      4.42 o 
  -2  18   7       90.32      106.08     13.46 o 
  -1  18   7       16.81       32.53      6.69 o 
   0  18   7      114.94      125.40     22.74 o 
   1  18   7       23.72       32.35      5.55 o 
   2  18   7       26.29       33.32      4.19 o 
  -6  19   7        1.38        5.14      3.02 o 
  -5  19   7        0.86       11.49      3.98 o 
  -4  19   7        0.14        4.87      6.01 o 
  -3  19   7        0.94        5.43      3.52 o 
  -2  19   7       50.02       50.61      8.06 o 
  -1  19   7      318.57      291.76     35.67 o 
   0  19   7        0.27        6.99      6.47 o 
   1  19   7       22.69       33.89      5.29 o 
  -6  20   7        0.70        2.26      5.30 o 
  -5  20   7        4.17        8.23      3.46 o 
  -4  20   7        0.10        1.95      3.09 o 
  -3  20   7        0.42        7.37      3.80 o 
  -2  20   7        2.97        7.51      5.93 o 
  -1  20   7        1.56       14.93      4.50 o 
   0  20   7       55.79       74.32      9.53 o 
   1  20   7       15.82        9.21      4.07 o 
  -5  21   7        0.55        0.84      5.32 o 
  -4  21   7        0.37        1.37      3.33 o 
  -3  21   7       28.75       30.40      6.10 o 
  -2  21   7        3.79       10.44      4.24 o 
  -1  21   7        0.28        5.42      8.21 o 
   0  21   7        0.69       11.78      4.50 o 
 -10   0   8        1.43        7.15      5.02 o 
  -9   0   8        0.34        8.37      5.48 o 
  -8   0   8        1.42        3.35      4.41 o 
  -7   0   8      248.75      232.30     17.49 o 
  -6   0   8      308.99      302.43     18.86 o 
  -5   0   8      397.71      372.71     18.71 o 
  -4   0   8       90.20      103.14      6.85 o 
  -3   0   8        3.91        7.15      4.72 o 
  -2   0   8       10.45       14.07      3.94 o 
  -1   0   8      118.70       93.00     11.41 o 
   0   0   8      114.63       96.26     20.46 o 
   1   0   8      124.99      102.19      8.55 o 
   2   0   8        7.29        6.83      3.66 o 
   3   0   8        3.17        1.56      3.12 o 
   4   0   8       72.33       69.90     22.90 o 
 -10   1   8        7.48       14.94      5.10 o 
  -9   1   8        0.67        5.03      3.22 o 
  -8   1   8      107.15      102.39      8.44 o 
  -7   1   8       64.83       61.82      8.07 o 
  -6   1   8      314.73      315.66     19.32 o 
  -5   1   8      469.08      417.79     23.64 o 
  -4   1   8      146.01      145.80      5.83 o 
  -3   1   8        3.76       12.14      2.51 o 
  -2   1   8      117.97       94.90      6.48 o 
  -1   1   8        2.83        5.43      2.24 o 
   0   1   8       58.47       61.14      6.72 o 
   1   1   8       27.54       33.20      5.20 o 
   2   1   8       33.13       33.41      5.73 o 
   3   1   8       10.17       16.53      3.06 o 
   4   1   8       55.90       52.59      5.75 o 
 -10   2   8        8.45       20.93      5.16 o 
  -9   2   8        7.16        9.05      3.55 o 
  -8   2   8       14.30       14.64      4.87 o 
  -7   2   8      119.59      109.66      8.55 o 
  -6   2   8      308.85      292.55     12.55 o 
  -5   2   8       66.05       69.42      5.85 o 
  -4   2   8       12.44       12.15      2.93 o 
  -3   2   8       44.40       41.96      4.54 o 
  -2   2   8       11.83       13.72      2.59 o 
  -1   2   8       68.98       77.08      5.13 o 
   0   2   8        2.29        9.09      2.44 o 
   1   2   8       15.46       18.29      3.39 o 
   2   2   8        0.88        5.39      2.17 o 
   3   2   8        0.22        6.42      2.25 o 
   4   2   8        7.44       16.98      3.25 o 
 -10   3   8       55.71       54.74      8.90 o 
  -9   3   8        0.00        3.38      3.21 o 
  -8   3   8        0.44        3.49      3.47 o 
  -7   3   8       66.40       67.54     11.41 o 
  -6   3   8       68.18       88.83      7.71 o 
  -5   3   8        7.30       12.97      3.02 o 
  -4   3   8       12.11       22.17      3.54 o 
  -3   3   8        9.97       11.24      2.44 o 
  -2   3   8        1.58        3.80      1.64 o 
  -1   3   8        3.23        7.11      2.24 o 
   0   3   8       55.68       56.93      5.39 o 
   1   3   8        8.19       11.84      2.90 o 
   2   3   8        1.13        1.72      2.73 o 
   3   3   8        0.53        0.60      2.46 o 
   4   3   8        1.12        3.57      2.17 o 
 -10   4   8       24.20       37.95      7.26 o 
  -9   4   8       34.53       30.34      6.56 o 
  -8   4   8       95.48       93.76     10.01 o 
  -7   4   8       52.26       62.52     11.11 o 
  -6   4   8       21.76       39.73      4.93 o 
  -5   4   8       77.44       81.53      5.75 o 
  -4   4   8      190.34      191.86      6.85 o 
  -3   4   8       48.65       54.94      4.57 o 
  -2   4   8       30.95       37.27      3.60 o 
  -1   4   8       50.14       45.01      5.42 o 
   0   4   8       14.74       23.46      3.62 o 
   1   4   8       75.40       63.87      5.89 o 
   2   4   8        0.69        4.24      2.02 o 
   3   4   8        1.74        4.05      3.56 o 
   4   4   8        3.49        7.04      2.42 o 
 -10   5   8       17.78       32.13      6.39 o 
  -9   5   8        0.02        3.62      3.88 o 
  -8   5   8       36.31       29.28      5.59 o 
  -7   5   8        0.79        1.60      2.85 o 
  -6   5   8       30.89       37.36      4.86 o 
  -5   5   8        2.97        7.10      2.50 o 
  -4   5   8       58.71       58.99      5.71 o 
  -3   5   8        0.10        1.74      3.32 o 
  -2   5   8       18.34       24.37      2.95 o 
  -1   5   8       21.05       35.53      4.33 o 
   0   5   8       12.52       13.55      3.07 o 
   1   5   8       39.19       40.91      4.74 o 
   2   5   8       21.43       21.93      3.72 o 
   3   5   8        4.09        5.63      2.33 o 
   4   5   8        0.37        6.97      2.36 o 
 -10   6   8        0.41        9.28      3.72 o 
  -9   6   8       51.15       61.54      8.70 o 
  -8   6   8        1.28        7.91      5.02 o 
  -7   6   8       38.89       53.74      7.17 o 
  -6   6   8       10.96       18.65      3.61 o 
  -5   6   8       99.84      107.62      6.22 o 
  -4   6   8       36.18       38.51      4.93 o 
  -3   6   8       67.87       84.84      5.25 o 
  -2   6   8       55.74       65.85      4.69 o 
  -1   6   8      145.55      164.73      7.06 o 
   0   6   8       26.87       27.79      3.83 o 
   1   6   8       42.64       47.77      5.20 o 
   2   6   8        8.35       14.33      3.84 o 
   3   6   8        1.06        8.51      2.90 o 
   4   6   8        0.06       10.21      2.55 o 
 -10   7   8        6.32       16.35      4.85 o 
  -9   7   8       69.12       78.30      9.78 o 
  -8   7   8       20.39       29.51      8.52 o 
  -7   7   8      108.97      108.48      6.67 o 
  -6   7   8       30.43       51.35      5.55 o 
  -5   7   8        2.23        5.83      2.77 o 
  -4   7   8      375.89      364.34     13.26 o 
  -3   7   8        2.70        8.74      2.40 o 
  -2   7   8      156.92      133.34      8.63 o 
  -1   7   8        6.90       11.77      2.78 o 
   0   7   8        2.42       11.74      2.81 o 
   1   7   8        0.44        3.77      2.14 o 
   2   7   8       36.07       37.87      4.75 o 
   3   7   8        3.97        7.70      4.19 o 
   4   7   8        7.56        7.84      3.27 o 
  -9   8   8        1.08        6.22      4.56 o 
  -8   8   8       22.07       32.19      7.30 o 
  -7   8   8        9.00        8.95      2.91 o 
  -6   8   8       10.89       23.17      4.06 o 
  -5   8   8       61.09       81.89      8.93 o 
  -4   8   8        4.22       14.59      3.51 o 
  -3   8   8        3.67        4.85      3.16 o 
  -2   8   8       23.81       29.54      4.79 o 
  -1   8   8       19.47       27.32      3.85 o 
   0   8   8       14.67       22.56      6.76 o 
   1   8   8       53.84       65.06      5.85 o 
   2   8   8       11.42       17.11      3.15 o 
   3   8   8        2.05       11.70      3.05 o 
  -9   9   8      162.02      195.39     15.36 o 
  -8   9   8        2.14        6.35      3.96 o 
  -7   9   8        1.38        9.36      2.86 o 
  -6   9   8      213.67      208.43      9.17 o 
  -5   9   8      189.87      185.01     10.93 o 
  -4   9   8      421.11      380.88     19.53 o 
  -3   9   8      124.16      131.98      7.55 o 
  -2   9   8      330.28      351.28     14.24 o 
  -1   9   8       14.31       28.67      4.03 o 
   0   9   8       26.58       24.70      3.70 o 
   1   9   8        6.14        9.46      2.69 o 
   2   9   8        0.52        5.22      2.52 o 
   3   9   8       25.45       33.97      4.90 o 
  -9  10   8        0.77        1.37      4.56 o 
  -8  10   8        3.00       11.48      3.25 o 
  -7  10   8        6.24       11.51      3.46 o 
  -6  10   8       55.19       64.07      8.17 o 
  -5  10   8       60.62       70.23      6.99 o 
  -4  10   8       15.06       27.08      4.59 o 
  -3  10   8       16.09       28.34      4.76 o 
  -2  10   8      116.85      121.42      7.99 o 
  -1  10   8        6.96       13.64      3.58 o 
   0  10   8       24.94       23.58      3.64 o 
   1  10   8       26.09       34.48      5.05 o 
   2  10   8       15.33       27.21      3.93 o 
   3  10   8        2.07        4.30      2.48 o 
  -9  11   8        0.00        0.15      7.61 o 
  -8  11   8       24.56       21.54      4.08 o 
  -7  11   8        1.78       10.48      3.33 o 
  -6  11   8       12.89       18.18      5.32 o 
  -5  11   8       28.99       23.66      4.50 o 
  -4  11   8       17.70       15.67      3.76 o 
  -3  11   8      132.66      125.45      7.57 o 
  -2  11   8        7.31       14.90      4.72 o 
  -1  11   8       19.22       17.94      5.70 o 
   0  11   8       38.03       58.16      6.44 o 
   1  11   8        0.94        3.89      2.22 o 
   2  11   8       10.35       15.15      3.14 o 
   3  11   8        1.28        7.87      2.44 o 
  -8  12   8        0.73        7.22      2.98 o 
  -7  12   8       16.14       30.06      5.48 o 
  -6  12   8      130.62       97.20      7.65 o 
  -5  12   8      302.17      241.89     10.60 o 
  -4  12   8       62.71       59.31      6.74 o 
  -3  12   8       15.10       20.42     10.80 o 
  -2  12   8       12.86       20.19      4.93 o 
  -1  12   8        6.01       10.59      3.21 o 
   0  12   8       11.55       20.53      3.71 o 
   1  12   8        1.31        6.89      2.31 o 
   2  12   8       22.64       23.21      3.84 o 
   3  12   8        2.17        2.01      2.15 o 
  -8  13   8        3.81        8.43      2.93 o 
  -7  13   8        0.73       13.14      4.16 o 
  -6  13   8       38.39       37.88      6.71 o 
  -5  13   8        5.91        7.09      2.96 o 
  -4  13   8       11.99       22.73      4.37 o 
  -3  13   8      175.67      181.57     11.50 o 
  -2  13   8       17.12       18.18      5.24 o 
  -1  13   8       41.90       40.21      7.53 o 
   0  13   8       21.17       34.75      5.51 o 
   1  13   8        0.73        8.45      2.79 o 
   2  13   8       31.36       32.40      4.20 o 
  -8  14   8        2.90        2.94      3.44 o 
  -7  14   8       53.59       50.16      6.11 o 
  -6  14   8        0.00        1.99      3.76 o 
  -5  14   8       31.97       36.90      5.86 o 
  -4  14   8       14.27       25.84      7.45 o 
  -3  14   8        2.15       11.81      4.24 o 
  -2  14   8        1.84        6.97      4.14 o 
  -1  14   8       65.99       94.69     10.65 o 
   0  14   8        2.82        4.43      2.86 o 
   1  14   8       46.54       51.93      7.20 o 
   2  14   8        0.01        5.33      3.37 o 
  -7  15   8       30.94       36.40      6.55 o 
  -6  15   8        9.75       15.65      3.76 o 
  -5  15   8       35.01       43.11      5.76 o 
  -4  15   8       11.41       23.01      5.59 o 
  -3  15   8        2.07        5.34      6.01 o 
  -2  15   8       15.16       15.49      4.96 o 
  -1  15   8        1.77        5.76      3.88 o 
   0  15   8      125.47      128.56      7.85 o 
   1  15   8        9.76       17.31      4.13 o 
  -7  16   8        2.89        8.69      2.89 o 
  -6  16   8        3.18        6.67      2.68 o 
  -5  16   8        0.00        5.24      2.68 o 
  -4  16   8        1.63        4.72      6.85 o 
  -3  16   8       15.55       14.78      7.15 o 
  -2  16   8       18.23       22.42      5.48 o 
  -1  16   8       18.24       22.78      6.77 o 
   0  16   8        1.40        9.96      3.97 o 
   1  16   8      135.06      112.81      7.98 o 
  -6  17   8       10.89       21.26      4.20 o 
  -5  17   8        2.63        6.55      2.83 o 
  -4  17   8        6.84        5.70      3.62 o 
  -3  17   8        0.11        7.44      4.02 o 
  -2  17   8       50.96       74.27      9.73 o 
  -1  17   8       15.85       29.33      5.70 o 
   0  17   8       32.37       34.67      6.61 o 
  -5  18   8        0.17        2.97      3.65 o 
  -4  18   8        0.03        6.83      3.47 o 
  -3  18   8        0.25        6.51      3.59 o 
  -2  18   8        6.70       10.07      4.13 o 
  -1  18   8        1.10        8.98      3.76 o 
  -4  19   8       31.17       37.78      6.10 o 
  -3  19   8        0.98        9.25      3.88 o 
  -2  19   8        0.55        4.81      7.76 o 
  -9   1   9        2.82        2.61      3.59 o 
  -8   1   9       11.42       17.36      7.23 o 
  -7   1   9        0.00        3.93      3.22 o 
  -6   1   9       90.43       96.90     11.56 o 
  -5   1   9      172.92      158.52     13.39 o 
  -4   1   9        2.51        6.52      4.64 o 
  -3   1   9       59.33       80.22      5.34 o 
  -2   1   9        2.38        7.50      2.51 o 
  -1   1   9        0.06        5.01      3.27 o 
   0   1   9       16.40       17.40      3.37 o 
   1   1   9        0.00        6.73      2.42 o 
   2   1   9        0.88        4.91      2.28 o 
  -9   2   9       21.82       20.85      5.26 o 
  -8   2   9       29.63       35.65      6.80 o 
  -7   2   9       15.81       26.89      5.52 o 
  -6   2   9        7.86       17.19      6.24 o 
  -5   2   9      154.57      129.46     12.32 o 
  -4   2   9      302.51      298.84     10.53 o 
  -3   2   9       39.50       42.20      5.22 o 
  -2   2   9        2.46        4.67      2.12 o 
  -1   2   9       17.67       17.56      3.33 o 
   0   2   9       27.25       36.02      4.43 o 
   1   2   9        1.54        3.11      3.16 o 
   2   2   9        1.96        5.71      2.37 o 
  -9   3   9        7.88       16.43      5.25 o 
  -8   3   9        1.56        0.00      3.06 o 
  -7   3   9       24.17       18.41      6.85 o 
  -6   3   9       10.81       13.36      4.25 o 
  -5   3   9      356.06      346.42     11.39 o 
  -4   3   9       82.61       83.40      6.10 o 
  -3   3   9       39.84       50.41      4.98 o 
  -2   3   9        6.16       17.00      3.64 o 
  -1   3   9       20.57       37.65      4.55 o 
   0   3   9       39.01       47.08      5.08 o 
   1   3   9        2.06        2.66      2.23 o 
   2   3   9        6.44       13.86      3.08 o 
  -9   4   9       57.31       65.36     10.95 o 
  -8   4   9       12.54        7.14      3.98 o 
  -7   4   9        0.68       10.04      5.32 o 
  -6   4   9       82.18       91.74      9.14 o 
  -5   4   9        3.51       10.04      2.97 o 
  -4   4   9      410.71      395.09     23.12 o 
  -3   4   9       15.26       20.71      3.73 o 
  -2   4   9       17.75       19.24      3.90 o 
  -1   4   9        0.54        5.63      2.31 o 
   0   4   9        8.53        5.20      4.12 o 
   1   4   9        0.34        2.27      2.92 o 
   2   4   9        2.13       13.34      2.81 o 
  -9   5   9      117.07      121.98     16.28 o 
  -8   5   9        3.21       10.65      6.92 o 
  -7   5   9       36.23       50.66     10.65 o 
  -6   5   9        5.52       15.36      4.56 o 
  -5   5   9      424.36      359.57     18.10 o 
  -4   5   9       40.29       59.49      6.35 o 
  -3   5   9        0.99        2.12      1.91 o 
  -2   5   9       15.74       33.20      4.26 o 
  -1   5   9       25.98       39.28      4.58 o 
   0   5   9        1.49       11.58      2.76 o 
   1   5   9       14.27       22.68      3.97 o 
   2   5   9       10.04       14.24      2.88 o 
  -9   6   9       40.15       67.54     11.26 o 
  -8   6   9        4.14        6.24      5.17 o 
  -7   6   9        6.98        8.30      3.83 o 
  -6   6   9      221.99      190.13      8.93 o 
  -5   6   9       17.13       23.09      5.33 o 
  -4   6   9      412.74      379.13     12.71 o 
  -3   6   9       21.14       27.50      3.82 o 
  -2   6   9       17.68       30.33      4.77 o 
  -1   6   9       10.60       17.89      3.74 o 
   0   6   9        8.03        6.43      2.34 o 
   1   6   9        8.16       22.14      3.67 o 
   2   6   9       12.78       17.83      6.48 o 
  -8   7   9       19.42       32.10      9.13 o 
  -7   7   9       44.97       45.14      6.89 o 
  -6   7   9        0.48       10.13      4.72 o 
  -5   7   9       84.18       95.03      8.99 o 
  -4   7   9       33.69       33.27      5.15 o 
  -3   7   9       17.12       22.08      4.25 o 
  -2   7   9       18.15       19.00      4.56 o 
  -1   7   9       23.11       38.35      4.64 o 
   0   7   9        8.07       13.80      3.15 o 
   1   7   9      101.66      108.93      6.73 o 
   2   7   9        7.08       11.37      2.79 o 
  -8   8   9       17.26       16.58      6.85 o 
  -7   8   9        0.32        0.00      3.22 o 
  -6   8   9       54.10       65.76      8.26 o 
  -5   8   9       91.95       93.03      7.33 o 
  -4   8   9      529.83      466.24     16.31 o 
  -3   8   9        7.09       12.93      3.86 o 
  -2   8   9       27.12       35.43      5.16 o 
  -1   8   9        5.75        7.12      3.18 o 
   0   8   9       47.61       51.18      5.37 o 
   1   8   9       45.18       53.84      5.70 o 
   2   8   9       20.15       24.08      4.90 o 
  -8   9   9        1.38        5.05      3.82 o 
  -7   9   9       24.32       36.50      6.45 o 
  -6   9   9        2.95        6.32      3.73 o 
  -5   9   9        5.36        8.54      3.04 o 
  -4   9   9       39.57       54.57      6.54 o 
  -3   9   9      180.26      161.46      8.72 o 
  -2   9   9        9.21       21.02      5.26 o 
  -1   9   9        5.79       15.79      4.27 o 
   0   9   9        3.29       11.61      3.25 o 
   1   9   9       88.92       92.90      6.41 o 
  -8  10   9       19.89       25.86      7.30 o 
  -7  10   9       64.98       89.05      8.52 o 
  -6  10   9       11.16       16.26      3.73 o 
  -5  10   9       14.95       20.11      4.24 o 
  -4  10   9      126.64      127.00      7.92 o 
  -3  10   9      169.27      165.14     11.05 o 
  -2  10   9      124.98      128.62     10.00 o 
  -1  10   9      132.89      127.36      7.84 o 
   0  10   9        3.41        7.03      2.72 o 
   1  10   9       27.82       42.36      5.97 o 
  -7  11   9       11.64       18.39      4.62 o 
  -6  11   9        7.05        6.47      2.68 o 
  -5  11   9       99.65      102.01      6.98 o 
  -4  11   9       37.05       43.74      6.08 o 
  -3  11   9       88.31      104.05     11.04 o 
  -2  11   9       12.18       27.14      5.53 o 
  -1  11   9        9.17       19.28      4.31 o 
   0  11   9        0.80        5.37      8.37 o 
   1  11   9       65.10       63.37      6.18 o 
  -7  12   9       28.62       31.34      6.49 o 
  -6  12   9       17.92       19.37      4.14 o 
  -5  12   9        5.16       10.83      3.39 o 
  -4  12   9        0.12        7.22      2.76 o 
  -3  12   9      109.06      105.00      8.91 o 
  -2  12   9       12.60       26.71      6.92 o 
  -1  12   9       44.26       53.82      8.17 o 
   0  12   9        4.85       13.56      3.55 o 
  -6  13   9        0.02        1.75      2.34 o 
  -5  13   9       20.44       18.97      3.97 o 
  -4  13   9       55.59       53.39      8.28 o 
  -3  13   9        3.31        3.47      3.76 o 
  -2  13   9       12.76       15.93      5.10 o 
  -1  13   9       15.91       15.46     12.25 o 
   0  13   9        0.01        2.43      3.44 o 
  -6  14   9       19.68       17.74      3.79 o 
  -5  14   9        3.69        7.19      4.87 o 
  -4  14   9       51.79       58.92      8.37 o 
  -3  14   9        1.91        7.27      5.93 o 
  -2  14   9        0.21        5.85      3.58 o 
  -1  14   9        0.51        6.97      3.43 o 
  -5  15   9        0.14        8.75      2.95 o 
  -4  15   9       41.74       47.04      7.34 o 
  -3  15   9        0.11        5.48      3.44 o 
  -2  15   9       25.91       34.00      5.59 o 
  -3  16   9        9.16       12.48      5.70 o 
  -8   0  10        0.02        5.32      4.87 o 
  -7   0  10        0.43        1.98      4.72 o 
  -4   0  10      113.32      143.46     13.69 o 
  -3   0  10      402.54      363.67     42.44 o 
  -2   0  10       26.00       29.48      6.39 o 
  -1   0  10        4.25        2.46      3.58 o 
   0   0  10        0.16        6.67      3.57 o 
  -8   1  10        0.12        6.26      7.23 o 
  -7   1  10       41.24       53.74      7.77 o 
  -6   1  10      101.75      105.27     14.76 o 
  -4   1  10       71.92       61.61     11.11 o 
  -3   1  10        0.15       11.85      3.27 o 
  -2   1  10       67.49       93.41      7.73 o 
  -1   1  10       10.59        8.97      2.87 o 
   0   1  10        0.77        5.21      3.05 o 
  -7   2  10       22.84       41.03      6.98 o 
  -6   2  10       38.20       41.83      9.74 o 
  -5   2  10       30.16       26.62      7.76 o 
  -4   2  10        9.69       22.82      5.22 o 
  -3   2  10      117.15      129.16     14.74 o 
  -2   2  10        4.58        8.92      2.84 o 
  -1   2  10       10.08       12.57      3.34 o 
   0   2  10        1.08        5.47      2.45 o 
  -7   3  10        4.58        4.26      5.48 o 
  -6   3  10        1.39        1.22      4.72 o 
  -5   3  10        5.29        3.50      5.02 o 
  -4   3  10       17.31       20.28      4.93 o 
  -3   3  10       21.10       27.37      4.64 o 
  -2   3  10        3.59       12.04      3.02 o 
  -1   3  10        1.40        7.94      2.57 o 
   0   3  10        1.15        6.55      2.59 o 
  -7   4  10        6.28       12.93      5.48 o 
  -5   4  10        0.17        8.06      6.39 o 
  -4   4  10       15.47       28.30      5.78 o 
  -3   4  10       15.71       20.54      7.00 o 
  -2   4  10        3.59       10.77      3.46 o 
  -1   4  10        4.51        9.38      3.09 o 
   0   4  10        0.17        5.41      2.77 o 
  -7   5  10       41.27       51.57     10.65 o 
  -6   5  10        3.73        7.61      5.63 o 
  -5   5  10        7.10        7.95      3.00 o 
  -4   5  10       23.08       35.93      6.48 o 
  -3   5  10        0.71        8.98      4.19 o 
  -2   5  10        1.63        8.80      3.11 o 
  -1   5  10        0.00        2.67      2.40 o 
   0   5  10        8.30        9.80      2.54 o 
  -6   6  10        4.67        1.67      5.32 o 
  -5   6  10       13.72       28.38      4.47 o 
  -4   6  10        3.87        2.95      4.86 o 
  -3   6  10       87.64       81.18     14.53 o 
  -2   6  10       11.56       24.48      4.39 o 
  -1   6  10       24.82       28.56      5.58 o 
   0   6  10        6.33       11.33      2.72 o 
  -6   7  10        0.17        0.46      5.78 o 
  -5   7  10        0.58        0.75      3.73 o 
  -4   7  10        1.65        3.95      3.66 o 
  -3   7  10       37.09       46.05      7.99 o 
  -2   7  10        1.79       11.85      9.74 o 
  -1   7  10       22.12       35.48      5.12 o 
  -6   8  10        3.60       10.04      3.39 o 
  -5   8  10        5.09        9.83      3.03 o 
  -4   8  10       12.02       12.39      3.53 o 
  -3   8  10      221.99      223.91     12.90 o 
  -2   8  10       25.56       37.74      6.98 o 
  -1   8  10       46.53       51.08      6.21 o 
  -6   9  10        0.03        5.76      2.85 o 
  -5   9  10        2.27        9.85      3.15 o 
  -4   9  10        0.79        6.93      2.92 o 
  -3   9  10       18.58       33.76      6.29 o 
  -2   9  10       10.75       27.32      6.08 o 
  -5  10  10        6.10       11.44      3.48 o 
  -4  10  10       16.70       28.28      4.75 o 
  -3  10  10      123.27      131.37     10.02 o 
  -2  10  10        9.19       17.26      4.76 o 
  -4  11  10       48.58       48.56      8.21 o 
  -3  11  10        2.74        6.05      4.30 o 
                                                 
